# Supplementary material for: Prime editing in mice reveals the essentiality of a single base in driving tissue-specific gene expression
Source: Genome Biol. 2021 Mar 16;22:83. doi: 10.1186/s13059-021-02304-3 (PMC7962346; doi:10.1186/s13059-021-02304-3)
Supplement: Supplementary file 6 — Additional file 6. Supplementary Table S5. sgRNA off-targets and CArG boxes. [file 13059_2021_2304_MOESM6_ESM.xlsx]

## Sheet: CRL1615_mouse_sgRNA_rep1_trunca
Table S5. List of CHANGE-seq off-target sites and presence of CArG box with sgRNA
Consensus CArG=44	CArG-like=65	No CArG=79
chr	start	end	summary	reads	strand	alt_summary	window_chr	window_start	window_end	window_sequence	offtarget_sequence	distance	length	Nearest gene	Distance of CArG from TSS	RNA-seq change	filename	samples	cells	sample_cell_summary	target	realigned_target	pval1	pval2	pval3	pval4	pval5	pval6
chr10	108304440	108304463	chr10:108304440-108304463	8	+	chr10:[108304457,108304458)/.	chr10	108304451	108304458	GATTAGGGGACCGTAACCTTAGTGAGTACATTTTCCAGGCC	TAGGGGACCGTAACCTTAGTGAG	5	23	NA	NA	NA	CRL1615_mouse_sgRNA_rep1_truncated.bam	CRL1615_mouse_sgRNA_rep1_truncated	CRL1615_mouse_sgRNA_rep1_truncated	CRL1615_mouse_sgRNA_rep1_truncated_CRL1615_mouse_sgRNA_rep1_truncated_chr10:108304440-108304463_8	TAGAGGACTGTTACCTTAATNGG	TAGAGGACTGTTACCTTAATNGG	0.0913641	0.198499	0.125608	0.356897	0.359218	0.387417
chr10	113370312	113370335	chr10:113370312-113370335	8	+	chr10:[113370328,113370330)/.	chr10	113370328	113370330	GTCTTGGCTGTTTGCTACCTTAATGGGTAGGCTTGCTAAAAT	TGGCTGTTTGCTACCTTAATGGG	6	23	Gm47532	>4kb	No	CRL1615_mouse_sgRNA_rep1_truncated.bam	CRL1615_mouse_sgRNA_rep1_truncated	CRL1615_mouse_sgRNA_rep1_truncated	CRL1615_mouse_sgRNA_rep1_truncated_CRL1615_mouse_sgRNA_rep1_truncated_chr10:113370312-113370335_8	TAGAGGACTGTTACCTTAATNGG	TAGAGGACTGTTACCTTAATNGG	0.198172	0.198499	0.240909	0.356897	0.359218	0.387417
chr10	115248871	115248894	chr10:115248871-115248894	32	+	chr10:[115248886,115248889)/.	chr10	115248886	115248889	aagcaattaggACTATCTCCTTAATTGGTGCCATAGGATAAGG	ATTAGGACTATCTCCTTAATTGG	6	23	Tbc1d15	>4kb	No	CRL1615_mouse_sgRNA_rep1_truncated.bam	CRL1615_mouse_sgRNA_rep1_truncated	CRL1615_mouse_sgRNA_rep1_truncated	CRL1615_mouse_sgRNA_rep1_truncated_CRL1615_mouse_sgRNA_rep1_truncated_chr10:115248871-115248894_32	TAGAGGACTGTTACCTTAATNGG	TAGAGGACTGTTACCTTAATNGG	0.0257475	0.020141	0.0277776	0.356897	0.359218	0.387417
chr10	46641820	46641843	chr10:46641820-46641843	8	-	chr10:[46641825,46641827)/.	chr10	46641825	46641827	CCTTTCTTACTCAGTCCTATTAAGTTAAGTGTCCTCAGAGAG	CTGAGGACACTTAACTTAATAGG	5	23	Gm23481	>4kb	No	CRL1615_mouse_sgRNA_rep1_truncated.bam	CRL1615_mouse_sgRNA_rep1_truncated	CRL1615_mouse_sgRNA_rep1_truncated	CRL1615_mouse_sgRNA_rep1_truncated_CRL1615_mouse_sgRNA_rep1_truncated_chr10:46641820-46641843_8	TAGAGGACTGTTACCTTAATNGG	TAGAGGACTGTTACCTTAATNGG	0.198172	0.198499	0.240909	0.356897	0.359218	0.387417
chr10	88580116	88580139	chr10:88580116-88580139	14	+	chr10:[88580132,88580134)/.	chr10	88580132	88580134	TTGTCAAAGGACTGAAACCTTAGTTGGATAGTTTAAAAAAAA	CAAAGGACTGAAACCTTAGTTGG	5	23	Mybpc1	>4kb	No	CRL1615_mouse_sgRNA_rep1_truncated.bam	CRL1615_mouse_sgRNA_rep1_truncated	CRL1615_mouse_sgRNA_rep1_truncated	CRL1615_mouse_sgRNA_rep1_truncated_CRL1615_mouse_sgRNA_rep1_truncated_chr10:88580116-88580139_14	TAGAGGACTGTTACCTTAATNGG	TAGAGGACTGTTACCTTAATNGG	0.110491	0.111558	0.147099	0.356897	0.359218	0.387417
chr10	92436506	92436529	chr10:92436506-92436529	8	+	chr10:[92436522,92436524)/.	chr10	92436522	92436524	acaatagtagacttctaccttaattagcCAGGCAACAGTTCC	TAGTAGACTTCTACCTTAATTAG	5	23	4930401A07Rik	>4kb	No	CRL1615_mouse_sgRNA_rep1_truncated.bam	CRL1615_mouse_sgRNA_rep1_truncated	CRL1615_mouse_sgRNA_rep1_truncated	CRL1615_mouse_sgRNA_rep1_truncated_CRL1615_mouse_sgRNA_rep1_truncated_chr10:92436506-92436529_8	TAGAGGACTGTTACCTTAATNGG	TAGAGGACTGTTACCTTAATNGG	0.198172	0.198499	0.240909	0.356897	0.359218	0.387417
chr10	92928840	92928863	chr10:92928840-92928863	6	+	chr10:[92928842,92928844)/.	chr10	92928842	92928844	gtctctcacatatatgcctagaggcttgtttccatggtgggt	TAGAGGCTTGTTTCCATGGTGGG	6	23	NA	NA	NA	CRL1615_mouse_sgRNA_rep1_truncated.bam	CRL1615_mouse_sgRNA_rep1_truncated	CRL1615_mouse_sgRNA_rep1_truncated	CRL1615_mouse_sgRNA_rep1_truncated_CRL1615_mouse_sgRNA_rep1_truncated_chr10:92928840-92928863_6	TAGAGGACTGTTACCTTAATNGG	TAGAGGACTGTTACCTTAATNGG	0.239409	0.239852	0.282871	0.356897	0.359218	0.387417
chr11	103204852	103204874	chr11:103204852-103204874	139	+	chr11:[103204863,103204869)/.	chr11	103204863	103204869	gctcatttgaaaaggactgttacccaatgggtggatacttcattct	AAAAGGACTGTTACCC-AATGGG	4	22	NA	NA	NA	CRL1615_mouse_sgRNA_rep1_truncated.bam	CRL1615_mouse_sgRNA_rep1_truncated	CRL1615_mouse_sgRNA_rep1_truncated	CRL1615_mouse_sgRNA_rep1_truncated_CRL1615_mouse_sgRNA_rep1_truncated_chr11:103204852-103204874_139	TAGAGGACTGTTACCTTAATNGG	TAGAGGACTGTTACCTTAATNGG	0.000528268	0.00134597	0.00837133	0.356897	0.359218	0.387417
chr11	25631887	25631910	chr11:25631887-25631910	8	-	chr11:[25631892,25631894)/.	chr11	25631892	25631894	TTTTGTTAGTTACTTCCTATTAATGTAATTTCCCTCTATCCC	TAGAGGGAAATTACATTAATAGG	5	23	5730522E02Rik	>4kb	No	CRL1615_mouse_sgRNA_rep1_truncated.bam	CRL1615_mouse_sgRNA_rep1_truncated	CRL1615_mouse_sgRNA_rep1_truncated	CRL1615_mouse_sgRNA_rep1_truncated_CRL1615_mouse_sgRNA_rep1_truncated_chr11:25631887-25631910_8	TAGAGGACTGTTACCTTAATNGG	TAGAGGACTGTTACCTTAATNGG	0.198172	0.198499	0.240909	0.356897	0.359218	0.387417
chr11	45467899	45467922	chr11:45467899-45467922	238	-	chr11:[45467904,45467907)/.	chr11	45467904	45467907	tgtggggaaaccctgctaattaaggttacagtctactatgacc	TAGTAGACTGTAACCTTAATTAG	4	23	Gm12162	+609bp	No	CRL1615_mouse_sgRNA_rep1_truncated.bam	CRL1615_mouse_sgRNA_rep1_truncated	CRL1615_mouse_sgRNA_rep1_truncated	CRL1615_mouse_sgRNA_rep1_truncated_CRL1615_mouse_sgRNA_rep1_truncated_chr11:45467899-45467922_238	TAGAGGACTGTTACCTTAATNGG	TAGAGGACTGTTACCTTAATNGG	0.00025705	0.000965456	0.0066914	0.356897	0.359218	0.387417
chr11	47243914	47243937	chr11:47243914-47243937	14	-	chr11:[47243919,47243921)/.	chr11	47243919	47243921	tgcaaagatattttgccaaataaggtcacagtcctggtacaa	ACCAGGACTGTGACCTTATTTGG	5	23	Sgcd	>4kb	No	CRL1615_mouse_sgRNA_rep1_truncated.bam	CRL1615_mouse_sgRNA_rep1_truncated	CRL1615_mouse_sgRNA_rep1_truncated	CRL1615_mouse_sgRNA_rep1_truncated_CRL1615_mouse_sgRNA_rep1_truncated_chr11:47243914-47243937_14	TAGAGGACTGTTACCTTAATNGG	TAGAGGACTGTTACCTTAATNGG	0.110491	0.111558	0.147099	0.356897	0.359218	0.387417
chr11	51909990	51910014	chr11:51909990-51910014	18	-	chr11:[51909995,51909997)/.	chr11	51909995	51909997	AAACAGTCAACGAGTCCAATTAAGGTAACTAATCCTTTTACT	AAAAGGATTAGTTACCTTAATTGG	4	24	Gm39822	-366bp	No	CRL1615_mouse_sgRNA_rep1_truncated.bam	CRL1615_mouse_sgRNA_rep1_truncated	CRL1615_mouse_sgRNA_rep1_truncated	CRL1615_mouse_sgRNA_rep1_truncated_CRL1615_mouse_sgRNA_rep1_truncated_chr11:51909990-51910014_18	TAGAGGACTGTTACCTTAATNGG	TAGAGGACT-GTTACCTTAATNGG	0.0747935	0.0769835	0.106903	0.356897	0.359218	0.387417
chr11	65156758	65156781	chr11:65156758-65156781	12	-	chr11:[65156763,65156768)/.	chr11	65156763	65156768	CCCTTTTTCTGGTCACCCATAAGGTTATCATTCCTCTATGATAAA	TAGAGGAATGATAACCTTATGGG	5	23	Arhgap44	>4kb	No	CRL1615_mouse_sgRNA_rep1_truncated.bam	CRL1615_mouse_sgRNA_rep1_truncated	CRL1615_mouse_sgRNA_rep1_truncated	CRL1615_mouse_sgRNA_rep1_truncated_CRL1615_mouse_sgRNA_rep1_truncated_chr11:65156758-65156781_12	TAGAGGACTGTTACCTTAATNGG	TAGAGGACTGTTACCTTAATNGG	0.198172	0.134812	0.173315	0.356897	0.359218	0.387417
chr11	78508120	78508143	chr11:78508120-78508143	14	+	chr11:[78508126,78508128)/.	chr11	78508126	78508128	cagcattaggaaggttgagaactattgCCTTAAGTTGTAGAG	TTGAGAACTATTGCCTTAAGTTG	6	23	NA	NA	NA	CRL1615_mouse_sgRNA_rep1_truncated.bam	CRL1615_mouse_sgRNA_rep1_truncated	CRL1615_mouse_sgRNA_rep1_truncated	CRL1615_mouse_sgRNA_rep1_truncated_CRL1615_mouse_sgRNA_rep1_truncated_chr11:78508120-78508143_14	TAGAGGACTGTTACCTTAATNGG	TAGAGGACTGTTACCTTAATNGG	0.110491	0.111558	0.147099	0.356897	0.359218	0.387417
chr11	83643234	83643257	chr11:83643234-83643257	10	-	chr11:[83643239,83643241)/.	chr11	83643239	83643241	actgaagcatcccttccccttaaggtaccagccatacaatgg	TGTATGGCTGGTACCTTAAGGGG	6	23	NA	NA	NA	CRL1615_mouse_sgRNA_rep1_truncated.bam	CRL1615_mouse_sgRNA_rep1_truncated	CRL1615_mouse_sgRNA_rep1_truncated	CRL1615_mouse_sgRNA_rep1_truncated_CRL1615_mouse_sgRNA_rep1_truncated_chr11:83643234-83643257_10	TAGAGGACTGTTACCTTAATNGG	TAGAGGACTGTTACCTTAATNGG	0.163178	0.163468	0.204493	0.356897	0.359218	0.387417
chr11	87570727	87570750	chr11:87570727-87570750	14	+	chr11:[87570744,87570746)/.	chr11	87570744	87570746	AGCGAGTGGACTCTTCCCTTAATTAAGTACTTGTGCTCCTCT	GAGTGGACTCTTCCCTTAATTAA	6	23	NA	NA	NA	CRL1615_mouse_sgRNA_rep1_truncated.bam	CRL1615_mouse_sgRNA_rep1_truncated	CRL1615_mouse_sgRNA_rep1_truncated	CRL1615_mouse_sgRNA_rep1_truncated_CRL1615_mouse_sgRNA_rep1_truncated_chr11:87570727-87570750_14	TAGAGGACTGTTACCTTAATNGG	TAGAGGACTGTTACCTTAATNGG	0.110491	0.111558	0.147099	0.356897	0.359218	0.387417
chr12	104127344	104127367	chr12:104127344-104127367	10	-	chr12:[104127349,104127351)/.	chr12	104127349	104127351	cagaacttagcacctcctaataaggtaattggcctctgtatg	CAGAGGCCAATTACCTTATTAGG	5	23	Serpina3b	>4kb	No	CRL1615_mouse_sgRNA_rep1_truncated.bam	CRL1615_mouse_sgRNA_rep1_truncated	CRL1615_mouse_sgRNA_rep1_truncated	CRL1615_mouse_sgRNA_rep1_truncated_CRL1615_mouse_sgRNA_rep1_truncated_chr12:104127344-104127367_10	TAGAGGACTGTTACCTTAATNGG	TAGAGGACTGTTACCTTAATNGG	0.163178	0.163468	0.204493	0.356897	0.359218	0.387417
chr12	18521921	18521944	chr12:18521921-18521944	14	-	chr12:[18521926,18521928)/.	chr12	18521926	18521928	ACAAGCTAAACCATGCCAATTAAGGTAACTGTTAGGGACAGA	TCCCTAACAGTTACCTTAATTGG	6	23	5730507C01Rik	>4kb	No	CRL1615_mouse_sgRNA_rep1_truncated.bam	CRL1615_mouse_sgRNA_rep1_truncated	CRL1615_mouse_sgRNA_rep1_truncated	CRL1615_mouse_sgRNA_rep1_truncated_CRL1615_mouse_sgRNA_rep1_truncated_chr12:18521921-18521944_14	TAGAGGACTGTTACCTTAATNGG	TAGAGGACTGTTACCTTAATNGG	0.110491	0.111558	0.147099	0.356897	0.359218	0.387417
chr12	19063743	19063766	chr12:19063743-19063766	14	-	chr12:[19063748,19063750)/.	chr12	19063748	19063750	ACAAGCTAAACCATGCCAATTAAGGTAACTGTTAGGGACAGA	TCCCTAACAGTTACCTTAATTGG	6	23	Gm40849	>4kb	No	CRL1615_mouse_sgRNA_rep1_truncated.bam	CRL1615_mouse_sgRNA_rep1_truncated	CRL1615_mouse_sgRNA_rep1_truncated	CRL1615_mouse_sgRNA_rep1_truncated_CRL1615_mouse_sgRNA_rep1_truncated_chr12:19063743-19063766_14	TAGAGGACTGTTACCTTAATNGG	TAGAGGACTGTTACCTTAATNGG	0.110491	0.111558	0.147099	0.356897	0.359218	0.387417
chr12	19184032	19184055	chr12:19184032-19184055	14	-	chr12:[19184037,19184039)/.	chr12	19184037	19184039	ACAAGCTAAACCATGCCAATTAAGGTAACTGTTAGGGACAGA	TCCCTAACAGTTACCTTAATTGG	6	23	Gm40849	>4kb	No	CRL1615_mouse_sgRNA_rep1_truncated.bam	CRL1615_mouse_sgRNA_rep1_truncated	CRL1615_mouse_sgRNA_rep1_truncated	CRL1615_mouse_sgRNA_rep1_truncated_CRL1615_mouse_sgRNA_rep1_truncated_chr12:19184032-19184055_14	TAGAGGACTGTTACCTTAATNGG	TAGAGGACTGTTACCTTAATNGG	0.110491	0.111558	0.147099	0.356897	0.359218	0.387417
chr12	19962437	19962460	chr12:19962437-19962460	6	-	chr12:[19962443,19962445)/.	chr12	19962443	19962445	CAAGCTAAACCATGCCAATTAAGGTAACTGTTAGGGACAGAC	TCCCTAACAGTTACCTTAATTGG	6	23	Gm21863	>4kb	No	CRL1615_mouse_sgRNA_rep1_truncated.bam	CRL1615_mouse_sgRNA_rep1_truncated	CRL1615_mouse_sgRNA_rep1_truncated	CRL1615_mouse_sgRNA_rep1_truncated_CRL1615_mouse_sgRNA_rep1_truncated_chr12:19962437-19962460_6	TAGAGGACTGTTACCTTAATNGG	TAGAGGACTGTTACCTTAATNGG	0.239409	0.239852	0.240909	0.356897	0.359218	0.387417
chr12	20204717	20204740	chr12:20204717-20204740	46	-	chr12:[20204722,20204725)/.	chr12	20204722	20204725	ACAAGCTAAACCATGCCAATTAAGGTAACTGTTAGGGACAGAC	TCCCTAACAGTTACCTTAATTGG	6	23	Gm49692	>4kb	No	CRL1615_mouse_sgRNA_rep1_truncated.bam	CRL1615_mouse_sgRNA_rep1_truncated	CRL1615_mouse_sgRNA_rep1_truncated	CRL1615_mouse_sgRNA_rep1_truncated_CRL1615_mouse_sgRNA_rep1_truncated_chr12:20204717-20204740_46	TAGAGGACTGTTACCTTAATNGG	TAGAGGACTGTTACCTTAATNGG	0.00412697	0.00629267	0.0171232	0.356897	0.359218	0.387417
chr12	20424175	20424198	chr12:20424175-20424198	20	-	chr12:[20424180,20424183)/.	chr12	20424180	20424183	ACAAGCTAAACCATGGCAATTAAGGTAACAGTTAGGAACAGAC	TTCCTAACTGTTACCTTAATTGC	6	23	Gm10479	>4kb	No	CRL1615_mouse_sgRNA_rep1_truncated.bam	CRL1615_mouse_sgRNA_rep1_truncated	CRL1615_mouse_sgRNA_rep1_truncated	CRL1615_mouse_sgRNA_rep1_truncated_CRL1615_mouse_sgRNA_rep1_truncated_chr12:20424175-20424198_20	TAGAGGACTGTTACCTTAATNGG	TAGAGGACTGTTACCTTAATNGG	0.0609998	0.0639205	0.0909877	0.356897	0.359218	0.387417
chr12	20622660	20622683	chr12:20622660-20622683	10	-	chr12:[20622665,20622667)/.	chr12	20622665	20622667	ACAAGCTAAACCATGCCAATTAAGGTAACTGTTAGGAACATA	TTCCTAACAGTTACCTTAATTGG	6	23	Gm48693	>4kb	No	CRL1615_mouse_sgRNA_rep1_truncated.bam	CRL1615_mouse_sgRNA_rep1_truncated	CRL1615_mouse_sgRNA_rep1_truncated	CRL1615_mouse_sgRNA_rep1_truncated_CRL1615_mouse_sgRNA_rep1_truncated_chr12:20622660-20622683_10	TAGAGGACTGTTACCTTAATNGG	TAGAGGACTGTTACCTTAATNGG	0.163178	0.163468	0.204493	0.356897	0.359218	0.387417
chr12	20917659	20917682	chr12:20917659-20917682	24	+	chr12:[20917673,20917677)/.	chr12	20917673	20917677	GGTCTGTTCCTAACAGTTACCTTAATTGGCATGGTTTAGCTTGT	TTCCTAACAGTTACCTTAATTGG	6	23	Gm21989	>4kb	No	CRL1615_mouse_sgRNA_rep1_truncated.bam	CRL1615_mouse_sgRNA_rep1_truncated	CRL1615_mouse_sgRNA_rep1_truncated	CRL1615_mouse_sgRNA_rep1_truncated_CRL1615_mouse_sgRNA_rep1_truncated_chr12:20917659-20917682_24	TAGAGGACTGTTACCTTAATNGG	TAGAGGACTGTTACCTTAATNGG	0.0399055	0.0434354	0.0658392	0.356897	0.359218	0.387417
chr12	21001145	21001168	chr12:21001145-21001168	18	-	chr12:[21001150,21001152)/.	chr12	21001150	21001152	ACAAGCTAAACCACGCCAATTAAGGTAACTGTTAGGAACAGA	TTCCTAACAGTTACCTTAATTGG	6	23	Gm21989	>4kb	No	CRL1615_mouse_sgRNA_rep1_truncated.bam	CRL1615_mouse_sgRNA_rep1_truncated	CRL1615_mouse_sgRNA_rep1_truncated	CRL1615_mouse_sgRNA_rep1_truncated_CRL1615_mouse_sgRNA_rep1_truncated_chr12:21001145-21001168_18	TAGAGGACTGTTACCTTAATNGG	TAGAGGACTGTTACCTTAATNGG	0.0747935	0.0769835	0.106903	0.356897	0.359218	0.387417
chr12	21158844	21158867	chr12:21158844-21158867	20	+	chr12:[21158860,21158862)/.	chr12	21158860	21158862	TCTGTCCTTAACAGTTACCTTAATTGGCATGGTTAAGCTTGT	TCCTTAACAGTTACCTTAATTGG	6	23	Asap2	>4kb	No	CRL1615_mouse_sgRNA_rep1_truncated.bam	CRL1615_mouse_sgRNA_rep1_truncated	CRL1615_mouse_sgRNA_rep1_truncated	CRL1615_mouse_sgRNA_rep1_truncated_CRL1615_mouse_sgRNA_rep1_truncated_chr12:21158844-21158867_20	TAGAGGACTGTTACCTTAATNGG	TAGAGGACTGTTACCTTAATNGG	0.0609998	0.0639205	0.0909877	0.356897	0.359218	0.387417
chr12	21770331	21770354	chr12:21770331-21770354	12	+	chr12:[21770347,21770349)/.	chr12	21770347	21770349	TCTGTTCCTAACTGTTACCTTAATTGCCATGGTTTAGCTTGT	TTCCTAACTGTTACCTTAATTGC	6	23	Gm22908	>4kb	No	CRL1615_mouse_sgRNA_rep1_truncated.bam	CRL1615_mouse_sgRNA_rep1_truncated	CRL1615_mouse_sgRNA_rep1_truncated	CRL1615_mouse_sgRNA_rep1_truncated_CRL1615_mouse_sgRNA_rep1_truncated_chr12:21770331-21770354_12	TAGAGGACTGTTACCTTAATNGG	TAGAGGACTGTTACCTTAATNGG	0.134101	0.134812	0.173315	0.356897	0.359218	0.387417
chr12	22737977	22738000	chr12:22737977-22738000	11	+	chr12:[22737993,22737995)/.	chr12	22737993	22737995	TCTGTTCCTAACTGTTACCTTAATTGCCATGGTTTAGCTTGT	TTCCTAACTGTTACCTTAATTGC	6	23	Gm38538	>4kb	No	CRL1615_mouse_sgRNA_rep1_truncated.bam	CRL1615_mouse_sgRNA_rep1_truncated	CRL1615_mouse_sgRNA_rep1_truncated	CRL1615_mouse_sgRNA_rep1_truncated_CRL1615_mouse_sgRNA_rep1_truncated_chr12:22737977-22738000_11	TAGAGGACTGTTACCTTAATNGG	TAGAGGACTGTTACCTTAATNGG	0.134101	0.136455	0.173315	0.356897	0.359218	0.387417
chr12	23182055	23182078	chr12:23182055-23182078	14	+	chr12:[23182071,23182073)/.	chr12	23182071	23182073	TCTGTCCCTAACAGTTACCTTAATTGGCATGGTTTAGCTTGT	TCCCTAACAGTTACCTTAATTGG	6	23	Gm20472	>4kb	No	CRL1615_mouse_sgRNA_rep1_truncated.bam	CRL1615_mouse_sgRNA_rep1_truncated	CRL1615_mouse_sgRNA_rep1_truncated	CRL1615_mouse_sgRNA_rep1_truncated_CRL1615_mouse_sgRNA_rep1_truncated_chr12:23182055-23182078_14	TAGAGGACTGTTACCTTAATNGG	TAGAGGACTGTTACCTTAATNGG	0.110491	0.111558	0.147099	0.356897	0.359218	0.387417
chr12	23793037	23793060	chr12:23793037-23793060	38	+	chr12:[23793052,23793055)/.	chr12	23793052	23793055	GTATGTCCCTAACAGTTACCTTAATTGGCATGGTTTAGCTTGT	TCCCTAACAGTTACCTTAATTGG	6	23	Gm17330	>4kb	No	CRL1615_mouse_sgRNA_rep1_truncated.bam	CRL1615_mouse_sgRNA_rep1_truncated	CRL1615_mouse_sgRNA_rep1_truncated	CRL1615_mouse_sgRNA_rep1_truncated_CRL1615_mouse_sgRNA_rep1_truncated_chr12:23793037-23793060_38	TAGAGGACTGTTACCTTAATNGG	TAGAGGACTGTTACCTTAATNGG	0.00859398	0.0116745	0.0245675	0.356897	0.359218	0.387417
chr12	24089428	24089451	chr12:24089428-24089451	32	+	chr12:[24089444,24089446)/.	chr12	24089444	24089446	TCTGTTCCTAACTGTTACCTTAATTGCCATGGTTTAGCTTGT	TTCCTAACTGTTACCTTAATTGC	6	23	9030624G23Rik	>4kb	No	CRL1615_mouse_sgRNA_rep1_truncated.bam	CRL1615_mouse_sgRNA_rep1_truncated	CRL1615_mouse_sgRNA_rep1_truncated	CRL1615_mouse_sgRNA_rep1_truncated_CRL1615_mouse_sgRNA_rep1_truncated_chr12:24089428-24089451_32	TAGAGGACTGTTACCTTAATNGG	TAGAGGACTGTTACCTTAATNGG	0.0167103	0.020141	0.0360761	0.356897	0.359218	0.387417
chr12	37961082	37961105	chr12:37961082-37961105	6	+	chr12:[37961098,37961100)/.	chr12	37961098	37961100	GACATAGAGGCTATTTACCTTAATGTAAAAAGGTCTACAATT	TAGAGGCTATTTACCTTAATGTA	6	23	NA	NA	NA	CRL1615_mouse_sgRNA_rep1_truncated.bam	CRL1615_mouse_sgRNA_rep1_truncated	CRL1615_mouse_sgRNA_rep1_truncated	CRL1615_mouse_sgRNA_rep1_truncated_CRL1615_mouse_sgRNA_rep1_truncated_chr12:37961082-37961105_6	TAGAGGACTGTTACCTTAATNGG	TAGAGGACTGTTACCTTAATNGG	0.239409	0.239852	0.282871	0.356897	0.359218	0.387417
chr12	39021742	39021765	chr12:39021742-39021765	6	+	chr12:[39021757,39021759)/.	chr12	39021757	39021759	TGAGGGGGGTGACTGAGACCTTAATTGGAAAGGAGTCCATAC	GGGGTGACTGAGACCTTAATTGG	6	23	Gm34662	>4kb	No	CRL1615_mouse_sgRNA_rep1_truncated.bam	CRL1615_mouse_sgRNA_rep1_truncated	CRL1615_mouse_sgRNA_rep1_truncated	CRL1615_mouse_sgRNA_rep1_truncated_CRL1615_mouse_sgRNA_rep1_truncated_chr12:39021742-39021765_6	TAGAGGACTGTTACCTTAATNGG	TAGAGGACTGTTACCTTAATNGG	0.239409	0.239852	0.282871	0.356897	0.359218	0.387417
chr12	42854085	42854108	chr12:42854085-42854108	14	+	chr12:[42854101,42854103)/.	chr12	42854101	42854103	GAGACTGAGGATAATTACcttagttgggttttccatttctgt	CTGAGGATAATTACCTTAGTTGG	6	23	Gm33340	>4kb	No	CRL1615_mouse_sgRNA_rep1_truncated.bam	CRL1615_mouse_sgRNA_rep1_truncated	CRL1615_mouse_sgRNA_rep1_truncated	CRL1615_mouse_sgRNA_rep1_truncated_CRL1615_mouse_sgRNA_rep1_truncated_chr12:42854085-42854108_14	TAGAGGACTGTTACCTTAATNGG	TAGAGGACTGTTACCTTAATNGG	0.110491	0.111558	0.147099	0.356897	0.359218	0.387417
chr12	56199138	56199161	chr12:56199138-56199161	6	-	chr12:[56199143,56199145)/.	chr12	56199143	56199145	AACGAAGACTTTTGCCCCCTGCAGGGAACAATCCTCGAAGCA	TCGAGGATTGTTCCCTGCAGGGG	6	23	NA	NA	NA	CRL1615_mouse_sgRNA_rep1_truncated.bam	CRL1615_mouse_sgRNA_rep1_truncated	CRL1615_mouse_sgRNA_rep1_truncated	CRL1615_mouse_sgRNA_rep1_truncated_CRL1615_mouse_sgRNA_rep1_truncated_chr12:56199138-56199161_6	TAGAGGACTGTTACCTTAATNGG	TAGAGGACTGTTACCTTAATNGG	0.239409	0.239852	0.282871	0.356897	0.359218	0.387417
chr12	66441155	66441178	chr12:66441155-66441178	8	-	chr12:[66441159,66441162)/.	chr12	66441159	66441162	ctatgctcaagctacacccagtaaggtaacagtctcctcctcc	GAGGAGACTGTTACCTTACTGGG	4	23	NA	NA	NA	CRL1615_mouse_sgRNA_rep1_truncated.bam	CRL1615_mouse_sgRNA_rep1_truncated	CRL1615_mouse_sgRNA_rep1_truncated	CRL1615_mouse_sgRNA_rep1_truncated_CRL1615_mouse_sgRNA_rep1_truncated_chr12:66441155-66441178_8	TAGAGGACTGTTACCTTAATNGG	TAGAGGACTGTTACCTTAATNGG	0.198172	0.198499	0.240909	0.356897	0.359218	0.387417
chr12	8055378	8055401	chr12:8055378-8055401	6	+	chr12:[8055392,8055396)/.	chr12	8055392	8055396	tagttgaacttgactgtcaccttgatgggatttagaatcacagt	AACTTGACTGTCACCTTGATGGG	6	23	NA	NA	NA	CRL1615_mouse_sgRNA_rep1_truncated.bam	CRL1615_mouse_sgRNA_rep1_truncated	CRL1615_mouse_sgRNA_rep1_truncated	CRL1615_mouse_sgRNA_rep1_truncated_CRL1615_mouse_sgRNA_rep1_truncated_chr12:8055378-8055401_6	TAGAGGACTGTTACCTTAATNGG	TAGAGGACTGTTACCTTAATNGG	0.239409	0.239852	0.282871	0.356897	0.359218	0.387417
chr12	84414190	84414213	chr12:84414190-84414213	6	+	chr12:[84414201,84414203)/.	chr12	84414201	84414203	TGTGAGCTTTAGAGGACTCTTAATTGGTTTGGGTTTTATTTC	TAGAGGACTCTTAATTGGTTTGG	6	23	NA	NA	NA	CRL1615_mouse_sgRNA_rep1_truncated.bam	CRL1615_mouse_sgRNA_rep1_truncated	CRL1615_mouse_sgRNA_rep1_truncated	CRL1615_mouse_sgRNA_rep1_truncated_CRL1615_mouse_sgRNA_rep1_truncated_chr12:84414190-84414213_6	TAGAGGACTGTTACCTTAATNGG	TAGAGGACTGTTACCTTAATNGG	0.239409	0.239852	0.282871	0.356897	0.359218	0.387417
chr12	91569586	91569609	chr12:91569586-91569609	173	-	chr12:[91569590,91569598)/.	chr12	91569590	91569598	ctCCTCAACTGTATCCTCTATTAAGGTTACAGTCCTCTATTTTATAGA	TAGAGGACTGTAACCTTAATAGA	2	23	Gtf2a1	>4kb	No	CRL1615_mouse_sgRNA_rep1_truncated.bam	CRL1615_mouse_sgRNA_rep1_truncated	CRL1615_mouse_sgRNA_rep1_truncated	CRL1615_mouse_sgRNA_rep1_truncated_CRL1615_mouse_sgRNA_rep1_truncated_chr12:91569586-91569609_173	TAGAGGACTGTTACCTTAATNGG	TAGAGGACTGTTACCTTAATNGG	0.000153825	0.00118607	0.00545473	0.356897	0.359218	0.387417
chr13	104264372	104264395	chr13:104264372-104264395	13	+	chr13:[104264388,104264390)/.	chr13	104264388	104264390	CTGCTAAAAGGATGTAACCTTATTTGGCATCAATAGGGTTCT	TAAAAGGATGTAACCTTATTTGG	6	23	Cenpk	>4kb	No	CRL1615_mouse_sgRNA_rep1_truncated.bam	CRL1615_mouse_sgRNA_rep1_truncated	CRL1615_mouse_sgRNA_rep1_truncated	CRL1615_mouse_sgRNA_rep1_truncated_CRL1615_mouse_sgRNA_rep1_truncated_chr13:104264372-104264395_13	TAGAGGACTGTTACCTTAATNGG	TAGAGGACTGTTACCTTAATNGG	0.0747935	0.112715	0.106903	0.356897	0.359218	0.387417
chr13	105567774	105567796	chr13:105567774-105567796	94	+	chr13:[105567789,105567791)/.	chr13	105567789	105567791	ATTTTTATAGGACTGTACCTTAATGAGATGCTATGTTTGGGT	TATAGGACTGT-ACCTTAATGAG	3	22	NA	NA	NA	CRL1615_mouse_sgRNA_rep1_truncated.bam	CRL1615_mouse_sgRNA_rep1_truncated	CRL1615_mouse_sgRNA_rep1_truncated	CRL1615_mouse_sgRNA_rep1_truncated_CRL1615_mouse_sgRNA_rep1_truncated_chr13:105567774-105567796_94	TAGAGGACTGTTACCTTAATNGG	TAGAGGACTGTTACCTTAATNGG	0.000643637	0.00163945	0.00964242	0.356897	0.359218	0.387417
chr13	109422033	109422056	chr13:109422033-109422056	66	-	chr13:[109422038,109422041)/.	chr13	109422038	109422041	cccaagaggactaagccaATTATGGTGACTGTCCTATGTATCT	CATAGGACAGTCACCATAATTGG	5	23	Pde4d	>4kb	No	CRL1615_mouse_sgRNA_rep1_truncated.bam	CRL1615_mouse_sgRNA_rep1_truncated	CRL1615_mouse_sgRNA_rep1_truncated	CRL1615_mouse_sgRNA_rep1_truncated_CRL1615_mouse_sgRNA_rep1_truncated_chr13:109422033-109422056_66	TAGAGGACTGTTACCTTAATNGG	TAGAGGACTGTTACCTTAATNGG	0.00117191	0.00250978	0.0110997	0.356897	0.359218	0.387417
chr13	118021773	118021796	chr13:118021773-118021796	94	+	chr13:[118021788,118021791)/.	chr13	118021788	118021791	gtgggattaggactggtaccttaatgggcccgtgctgagtcat	ATTAGGACTGGTACCTTAATGGG	4	23	Gm26349	>4kb	No	CRL1615_mouse_sgRNA_rep1_truncated.bam	CRL1615_mouse_sgRNA_rep1_truncated	CRL1615_mouse_sgRNA_rep1_truncated	CRL1615_mouse_sgRNA_rep1_truncated_CRL1615_mouse_sgRNA_rep1_truncated_chr13:118021773-118021796_94	TAGAGGACTGTTACCTTAATNGG	TAGAGGACTGTTACCTTAATNGG	0.000643637	0.00163945	0.00964242	0.356897	0.359218	0.387417
chr13	17697934	17697957	chr13:17697934-17697957	54	-	chr13:[17697939,17697941)/.	chr13	17697939	17697941	gataacatcatgtgacccattaaggtattagtccacttagga	AAGTGGACTAATACCTTAATGGG	4	23	Mplkip	+2450bp	No	CRL1615_mouse_sgRNA_rep1_truncated.bam	CRL1615_mouse_sgRNA_rep1_truncated	CRL1615_mouse_sgRNA_rep1_truncated	CRL1615_mouse_sgRNA_rep1_truncated_CRL1615_mouse_sgRNA_rep1_truncated_chr13:17697934-17697957_54	TAGAGGACTGTTACCTTAATNGG	TAGAGGACTGTTACCTTAATNGG	0.00224666	0.00394481	0.0136237	0.356897	0.359218	0.387417
chr13	42543517	42543539	chr13:42543517-42543539	286	-	chr13:[42543522,42543526)/.	chr13	42543522	42543526	agaactaaaactcaacccattaagtaaaagtcccctctatccct	GAGGGGACTTTTAC-TTAATGGG	4	22	NA	NA	NA	CRL1615_mouse_sgRNA_rep1_truncated.bam	CRL1615_mouse_sgRNA_rep1_truncated	CRL1615_mouse_sgRNA_rep1_truncated	CRL1615_mouse_sgRNA_rep1_truncated_CRL1615_mouse_sgRNA_rep1_truncated_chr13:42543517-42543539_286	TAGAGGACTGTTACCTTAATNGG	TAGAGGACTGTTACCTTAATNGG	0.00018621	0.000827823	0.00598299	0.356897	0.359218	0.387417
chr13	48824619	48824642	chr13:48824619-48824642	18	-	chr13:[48824624,48824626)/.	chr13	48824624	48824626	ggacaaagcctaggacccattaaggtatcagactccaggctc	CTGGAGTCTGATACCTTAATGGG	6	23	Phf2	>4kb	No	CRL1615_mouse_sgRNA_rep1_truncated.bam	CRL1615_mouse_sgRNA_rep1_truncated	CRL1615_mouse_sgRNA_rep1_truncated	CRL1615_mouse_sgRNA_rep1_truncated_CRL1615_mouse_sgRNA_rep1_truncated_chr13:48824619-48824642_18	TAGAGGACTGTTACCTTAATNGG	TAGAGGACTGTTACCTTAATNGG	0.0747935	0.0769835	0.106903	0.356897	0.359218	0.387417
chr13	89592006	89592029	chr13:89592006-89592029	10	-	chr13:[89592011,89592013)/.	chr13	89592011	89592013	agggtttgagttcttccttttgagaggacagtcctgtaagct	TACAGGACTGTCCTCTCAAAAGG	6	23	NA	NA	NA	CRL1615_mouse_sgRNA_rep1_truncated.bam	CRL1615_mouse_sgRNA_rep1_truncated	CRL1615_mouse_sgRNA_rep1_truncated	CRL1615_mouse_sgRNA_rep1_truncated_CRL1615_mouse_sgRNA_rep1_truncated_chr13:89592006-89592029_10	TAGAGGACTGTTACCTTAATNGG	TAGAGGACTGTTACCTTAATNGG	0.163178	0.163468	0.204493	0.356897	0.359218	0.387417
chr14	100453953	100453976	chr14:100453953-100453976	16	-	chr14:[100453958,100453960)/.	chr14	100453958	100453960	AGAGGTTGGGGCCTGCCATTTAAGGTGTCAGTCCTATTGCTG	AATAGGACTGACACCTTAAATGG	5	23	6330576A10Rik	>4kb	No	CRL1615_mouse_sgRNA_rep1_truncated.bam	CRL1615_mouse_sgRNA_rep1_truncated	CRL1615_mouse_sgRNA_rep1_truncated	CRL1615_mouse_sgRNA_rep1_truncated_CRL1615_mouse_sgRNA_rep1_truncated_chr14:100453953-100453976_16	TAGAGGACTGTTACCTTAATNGG	TAGAGGACTGTTACCTTAATNGG	0.0913641	0.0928963	0.125608	0.239409	0.243874	0.282883
chr14	102290527	102290550	chr14:102290527-102290550	8	+	chr14:[102290542,102290544)/.	chr14	102290542	102290544	CACCTTAAAGGATTATTACATTAATGGATACTAGACTCAGGG	TAAAGGATTATTACATTAATGGA	5	23	NA	NA	NA	CRL1615_mouse_sgRNA_rep1_truncated.bam	CRL1615_mouse_sgRNA_rep1_truncated	CRL1615_mouse_sgRNA_rep1_truncated	CRL1615_mouse_sgRNA_rep1_truncated_CRL1615_mouse_sgRNA_rep1_truncated_chr14:102290527-102290550_8	TAGAGGACTGTTACCTTAATNGG	TAGAGGACTGTTACCTTAATNGG	0.198172	0.198499	0.240909	0.356897	0.359218	0.387417
chr14	114988660	114988683	chr14:114988660-114988683	12	-	chr14:[114988665,114988667)/.	chr14	114988665	114988667	tgaagactctttctgccaaataaggtaacattctttatttcc	ATAAAGAATGTTACCTTATTTGG	6	23	Gm31072	>4kb	No	CRL1615_mouse_sgRNA_rep1_truncated.bam	CRL1615_mouse_sgRNA_rep1_truncated	CRL1615_mouse_sgRNA_rep1_truncated	CRL1615_mouse_sgRNA_rep1_truncated_CRL1615_mouse_sgRNA_rep1_truncated_chr14:114988660-114988683_12	TAGAGGACTGTTACCTTAATNGG	TAGAGGACTGTTACCTTAATNGG	0.134101	0.134812	0.173315	0.356897	0.359218	0.387417
chr14	27354489	27354512	chr14:27354489-27354512	10	-	chr14:[27354494,27354496)/.	chr14	27354494	27354496	ataaagatcttagttcccaataaggttacagtcacagacact	TCTGTGACTGTAACCTTATTGGG	6	23	Arhgef3	>4kb	No	CRL1615_mouse_sgRNA_rep1_truncated.bam	CRL1615_mouse_sgRNA_rep1_truncated	CRL1615_mouse_sgRNA_rep1_truncated	CRL1615_mouse_sgRNA_rep1_truncated_CRL1615_mouse_sgRNA_rep1_truncated_chr14:27354489-27354512_10	TAGAGGACTGTTACCTTAATNGG	TAGAGGACTGTTACCTTAATNGG	0.163178	0.163468	0.204493	0.356897	0.359218	0.387417
chr14	34304968	34304991	chr14:34304968-34304991	6	+	chr14:[34304983,34304985)/.	chr14	34304983	34304985	TGGAATCATAGACTGATACCTTAAAAGGTAATTCTACAAAAA	TCATAGACTGATACCTTAAAAGG	6	23	Shld2	>4kb	No	CRL1615_mouse_sgRNA_rep1_truncated.bam	CRL1615_mouse_sgRNA_rep1_truncated	CRL1615_mouse_sgRNA_rep1_truncated	CRL1615_mouse_sgRNA_rep1_truncated_CRL1615_mouse_sgRNA_rep1_truncated_chr14:34304968-34304991_6	TAGAGGACTGTTACCTTAATNGG	TAGAGGACTGTTACCTTAATNGG	0.239409	0.239852	0.282871	0.356897	0.359218	0.387417
chr14	76394141	76394164	chr14:76394141-76394164	18	+	chr14:[76394158,76394160)/.	chr14	76394158	76394160	ACAGGAAGGTCTGTTACCTTAAGGAGGTGAATGGAAATTGCA	GGAAGGTCTGTTACCTTAAGGAG	6	23	NA	NA	NA	CRL1615_mouse_sgRNA_rep1_truncated.bam	CRL1615_mouse_sgRNA_rep1_truncated	CRL1615_mouse_sgRNA_rep1_truncated	CRL1615_mouse_sgRNA_rep1_truncated_CRL1615_mouse_sgRNA_rep1_truncated_chr14:76394141-76394164_18	TAGAGGACTGTTACCTTAATNGG	TAGAGGACTGTTACCTTAATNGG	0.0747935	0.0769835	0.106903	0.356897	0.359218	0.387417
chr14	76728322	76728345	chr14:76728322-76728345	34	+	chr14:[76728334,76728340)/.	chr14	76728334	76728340	TTCACCCTTagaggacaagttacataatgggagaaactatttacaa	TAGAGGACAAGTTACATAATGGG	6	23	NA	NA	NA	CRL1615_mouse_sgRNA_rep1_truncated.bam	CRL1615_mouse_sgRNA_rep1_truncated	CRL1615_mouse_sgRNA_rep1_truncated	CRL1615_mouse_sgRNA_rep1_truncated_CRL1615_mouse_sgRNA_rep1_truncated_chr14:76728322-76728345_34	TAGAGGACTGTTACCTTAATNGG	TAGAGGACTGTTACCTTAATNGG	0.0134395	0.0167022	0.0315564	0.356897	0.359218	0.387417
chr14	78282308	78282331	chr14:78282308-78282331	6	-	chr14:[78282315,78282319)/.	chr14	78282315	78282319	AAAAACGTTAAAACCTCCTAAGGTAACAGTCCACGTACAGTAGG	ACGTGGACTGTTACCTTAGGAGG	5	23	NA	NA	NA	CRL1615_mouse_sgRNA_rep1_truncated.bam	CRL1615_mouse_sgRNA_rep1_truncated	CRL1615_mouse_sgRNA_rep1_truncated	CRL1615_mouse_sgRNA_rep1_truncated_CRL1615_mouse_sgRNA_rep1_truncated_chr14:78282308-78282331_6	TAGAGGACTGTTACCTTAATNGG	TAGAGGACTGTTACCTTAATNGG	0.288392	0.239852	0.282871	0.356897	0.359218	0.387417
chr14	95794481	95794504	chr14:95794481-95794504	8	-	chr14:[95794486,95794488)/.	chr14	95794486	95794488	TAAGATCCAAAGTACCTTATAAGGGTAGTAGTCCTATACCTT	TATAGGACTACTACCCTTATAAG	6	23	NA	NA	NA	CRL1615_mouse_sgRNA_rep1_truncated.bam	CRL1615_mouse_sgRNA_rep1_truncated	CRL1615_mouse_sgRNA_rep1_truncated	CRL1615_mouse_sgRNA_rep1_truncated_CRL1615_mouse_sgRNA_rep1_truncated_chr14:95794481-95794504_8	TAGAGGACTGTTACCTTAATNGG	TAGAGGACTGTTACCTTAATNGG	0.198172	0.198499	0.240909	0.356897	0.359218	0.387417
chr15	35497891	35497914	chr15:35497891-35497914	8	-	chr15:[35497896,35497898)/.	chr15	35497896	35497898	aaatgtaagccagccctaattaagttaaatgtcctttataag	TAAAGGACATTTAACTTAATTAG	5	23	NA	NA	NA	CRL1615_mouse_sgRNA_rep1_truncated.bam	CRL1615_mouse_sgRNA_rep1_truncated	CRL1615_mouse_sgRNA_rep1_truncated	CRL1615_mouse_sgRNA_rep1_truncated_CRL1615_mouse_sgRNA_rep1_truncated_chr15:35497891-35497914_8	TAGAGGACTGTTACCTTAATNGG	TAGAGGACTGTTACCTTAATNGG	0.198172	0.198499	0.240909	0.356897	0.359218	0.387417
chr15	48857003	48857026	chr15:48857003-48857026	12	-	chr15:[48857010,48857011)/.	chr15	48857010	48857011	ttacaaattcaaacatattaaaagatcagtccactaaaaat	TAGTGGACTGATCTTTTAATATG	6	23	NA	NA	NA	CRL1615_mouse_sgRNA_rep1_truncated.bam	CRL1615_mouse_sgRNA_rep1_truncated	CRL1615_mouse_sgRNA_rep1_truncated	CRL1615_mouse_sgRNA_rep1_truncated_CRL1615_mouse_sgRNA_rep1_truncated_chr15:48857003-48857026_12	TAGAGGACTGTTACCTTAATNGG	TAGAGGACTGTTACCTTAATNGG	0.0399055	0.134812	0.0658392	0.356897	0.359218	0.387417
chr15	89397100	89397123	chr15:89397100-89397123	10	-	chr15:[89397104,89397106)/.	chr15	89397104	89397106	gcctctgtactctgccctcatgaaggtaacagtccaaaggta	CTTTGGACTGTTACCTTCATGAG	6	23	NA	NA	NA	CRL1615_mouse_sgRNA_rep1_truncated.bam	CRL1615_mouse_sgRNA_rep1_truncated	CRL1615_mouse_sgRNA_rep1_truncated	CRL1615_mouse_sgRNA_rep1_truncated_CRL1615_mouse_sgRNA_rep1_truncated_chr15:89397100-89397123_10	TAGAGGACTGTTACCTTAATNGG	TAGAGGACTGTTACCTTAATNGG	0.163178	0.163468	0.204493	0.356897	0.359218	0.387417
chr15	95980627	95980650	chr15:95980627-95980650	14	-	chr15:[95980632,95980634)/.	chr15	95980632	95980634	ccacttaaaagcagccccattaaggtaacagcagatttttct	AAATCTGCTGTTACCTTAATGGG	6	23	Gm49172	>4kb	No	CRL1615_mouse_sgRNA_rep1_truncated.bam	CRL1615_mouse_sgRNA_rep1_truncated	CRL1615_mouse_sgRNA_rep1_truncated	CRL1615_mouse_sgRNA_rep1_truncated_CRL1615_mouse_sgRNA_rep1_truncated_chr15:95980627-95980650_14	TAGAGGACTGTTACCTTAATNGG	TAGAGGACTGTTACCTTAATNGG	0.110491	0.111558	0.147099	0.356897	0.359218	0.387417
chr15	9704759	9704782	chr15:9704759-9704782	14	+	chr15:[9704771,9704773)/.	chr15	9704771	9704773	AGGCACATAAGTAAACTGTTACCTTAAAGGAGCCTTGGCACC	AAGTAAACTGTTACCTTAAAGGA	6	23	NA	NA	NA	CRL1615_mouse_sgRNA_rep1_truncated.bam	CRL1615_mouse_sgRNA_rep1_truncated	CRL1615_mouse_sgRNA_rep1_truncated	CRL1615_mouse_sgRNA_rep1_truncated_CRL1615_mouse_sgRNA_rep1_truncated_chr15:9704759-9704782_14	TAGAGGACTGTTACCTTAATNGG	TAGAGGACTGTTACCTTAATNGG	0.110491	0.111558	0.147099	0.356897	0.359218	0.387417
chr16	12139060	12139083	chr16:12139060-12139083	6	-	chr16:[12139065,12139067)/.	chr16	12139065	12139067	ctgacaaatcaagaaccaattagggaaacaggaccttagatt	TAAGGTCCTGTTTCCCTAATTGG	6	23	Shisa9	>4kb	No	CRL1615_mouse_sgRNA_rep1_truncated.bam	CRL1615_mouse_sgRNA_rep1_truncated	CRL1615_mouse_sgRNA_rep1_truncated	CRL1615_mouse_sgRNA_rep1_truncated_CRL1615_mouse_sgRNA_rep1_truncated_chr16:12139060-12139083_6	TAGAGGACTGTTACCTTAATNGG	TAGAGGACTGTTACCTTAATNGG	0.239409	0.239852	0.282871	0.356897	0.359218	0.387417
chr16	26977655	26977678	chr16:26977655-26977678	14	+	chr16:[26977671,26977673)/.	chr16	26977671	26977673	GCCTTTGTGATTTGTTACCTTAATTGGTCCTTGATTTGTCTA	TTGTGATTTGTTACCTTAATTGG	5	23	Gmnc	>4kb	No	CRL1615_mouse_sgRNA_rep1_truncated.bam	CRL1615_mouse_sgRNA_rep1_truncated	CRL1615_mouse_sgRNA_rep1_truncated	CRL1615_mouse_sgRNA_rep1_truncated_CRL1615_mouse_sgRNA_rep1_truncated_chr16:26977655-26977678_14	TAGAGGACTGTTACCTTAATNGG	TAGAGGACTGTTACCTTAATNGG	0.110491	0.111558	0.147099	0.356897	0.359218	0.387417
chr16	74793944	74793967	chr16:74793944-74793967	12	-	chr16:[74793952,74793956)/.	chr16	74793952	74793956	TCATGAAGTTTGTCCTTAAAGCTAACAGTCCTCTCTGTTGCTCT	GAGAGGACTGTTAGCTTTAAGGA	5	23	NA	NA	NA	CRL1615_mouse_sgRNA_rep1_truncated.bam	CRL1615_mouse_sgRNA_rep1_truncated	CRL1615_mouse_sgRNA_rep1_truncated	CRL1615_mouse_sgRNA_rep1_truncated_CRL1615_mouse_sgRNA_rep1_truncated_chr16:74793944-74793967_12	TAGAGGACTGTTACCTTAATNGG	TAGAGGACTGTTACCTTAATNGG	0.134101	0.134812	0.173315	0.356897	0.359218	0.387417
chr16	79857709	79857732	chr16:79857709-79857732	10	-	chr16:[79857714,79857716)/.	chr16	79857714	79857716	ACCTTGATGAATATTCCTATTGAGGTTAAAGTCCCGGATTTA	TCCGGGACTTTAACCTCAATAGG	6	23	1700066C05Rik	>4kb	No	CRL1615_mouse_sgRNA_rep1_truncated.bam	CRL1615_mouse_sgRNA_rep1_truncated	CRL1615_mouse_sgRNA_rep1_truncated	CRL1615_mouse_sgRNA_rep1_truncated_CRL1615_mouse_sgRNA_rep1_truncated_chr16:79857709-79857732_10	TAGAGGACTGTTACCTTAATNGG	TAGAGGACTGTTACCTTAATNGG	0.163178	0.163468	0.204493	0.356897	0.359218	0.387417
chr16	8196794	8196816	chr16:8196794-8196816	12	+	chr16:[8196809,8196811)/.	chr16	8196809	8196811	GACTCTAaaggaagtttccttaataggaagcaaacaattcat	TAAAGGAA-GTTTCCTTAATAGG	4	22	Gm23476	>4kb	No	CRL1615_mouse_sgRNA_rep1_truncated.bam	CRL1615_mouse_sgRNA_rep1_truncated	CRL1615_mouse_sgRNA_rep1_truncated	CRL1615_mouse_sgRNA_rep1_truncated_CRL1615_mouse_sgRNA_rep1_truncated_chr16:8196794-8196816_12	TAGAGGACTGTTACCTTAATNGG	TAGAGGACTGTTACCTTAATNGG	0.134101	0.134812	0.0909877	0.356897	0.359218	0.387417
chr17	17042278	17042301	chr17:17042278-17042301	38	+	chr17:[17042294,17042296)/.	chr17	17042294	17042296	acattggtggactgtaaccttaataagcagagtttccccaca	TGGTGGACTGTAACCTTAATAAG	4	23	Gm51425	-725bp	No	CRL1615_mouse_sgRNA_rep1_truncated.bam	CRL1615_mouse_sgRNA_rep1_truncated	CRL1615_mouse_sgRNA_rep1_truncated	CRL1615_mouse_sgRNA_rep1_truncated_CRL1615_mouse_sgRNA_rep1_truncated_chr17:17042278-17042301_38	TAGAGGACTGTTACCTTAATNGG	TAGAGGACTGTTACCTTAATNGG	0.00859398	0.0116745	0.0245675	0.356897	0.359218	0.387417
chr17	17207118	17207141	chr17:17207118-17207141	28	+	chr17:[17207134,17207136)/.	chr17	17207134	17207136	acattggtggactgtaaccttaataagcagagtttccccacT	TGGTGGACTGTAACCTTAATAAG	4	23	Gm38396	>4kb	No	CRL1615_mouse_sgRNA_rep1_truncated.bam	CRL1615_mouse_sgRNA_rep1_truncated	CRL1615_mouse_sgRNA_rep1_truncated	CRL1615_mouse_sgRNA_rep1_truncated_CRL1615_mouse_sgRNA_rep1_truncated_chr17:17207118-17207141_28	TAGAGGACTGTTACCTTAATNGG	TAGAGGACTGTTACCTTAATNGG	0.0257475	0.0294596	0.0483781	0.356897	0.359218	0.387417
chr17	17320521	17320544	chr17:17320521-17320544	42	+	chr17:[17320537,17320539)/.	chr17	17320537	17320539	acattggtggactgtaaccttaataagcagagttttcctaca	TGGTGGACTGTAACCTTAATAAG	4	23	Gm6712	>4kb	No	CRL1615_mouse_sgRNA_rep1_truncated.bam	CRL1615_mouse_sgRNA_rep1_truncated	CRL1615_mouse_sgRNA_rep1_truncated	CRL1615_mouse_sgRNA_rep1_truncated_CRL1615_mouse_sgRNA_rep1_truncated_chr17:17320521-17320544_42	TAGAGGACTGTTACCTTAATNGG	TAGAGGACTGTTACCTTAATNGG	0.00583119	0.00843813	0.0199042	0.356897	0.359218	0.387417
chr17	30008748	30008770	chr17:30008748-30008770	8	+	chr17:[30008763,30008765)/.	chr17	30008763	30008765	ATTTATAGAGACTGTCTCCTTATTGGGAAACCTGCTGCCTTG	TAGAG-ACTGTCTCCTTATTGGG	4	22	Zfand3	>4kb	No	CRL1615_mouse_sgRNA_rep1_truncated.bam	CRL1615_mouse_sgRNA_rep1_truncated	CRL1615_mouse_sgRNA_rep1_truncated	CRL1615_mouse_sgRNA_rep1_truncated_CRL1615_mouse_sgRNA_rep1_truncated_chr17:30008748-30008770_8	TAGAGGACTGTTACCTTAATNGG	TAGAGGACTGTTACCTTAATNGG	0.198172	0.198499	0.240909	0.356897	0.359218	0.387417
chr17	47661731	47661753	chr17:47661731-47661753	10	+	chr17:[47661746,47661748)/.	chr17	47661746	47661748	ccccctagggggcgttaccctaatcggtcatcacaagggtct	TAGGGGGC-GTTACCCTAATCGG	4	22	NA	NA	NA	CRL1615_mouse_sgRNA_rep1_truncated.bam	CRL1615_mouse_sgRNA_rep1_truncated	CRL1615_mouse_sgRNA_rep1_truncated	CRL1615_mouse_sgRNA_rep1_truncated_CRL1615_mouse_sgRNA_rep1_truncated_chr17:47661731-47661753_10	TAGAGGACTGTTACCTTAATNGG	TAGAGGACTGTTACCTTAATNGG	0.163178	0.163468	0.204493	0.356897	0.359218	0.387417
chr17	74066727	74066750	chr17:74066727-74066750	9	+	chr17:[74066738,74066744)/.	chr17	74066738	74066744	aaggagctaaagaggactgtaaccctaaaggtagaataacaatatg	AAGAGGACTGTAACCCTAAAGGT	5	23	NA	NA	NA	CRL1615_mouse_sgRNA_rep1_truncated.bam	CRL1615_mouse_sgRNA_rep1_truncated	CRL1615_mouse_sgRNA_rep1_truncated	CRL1615_mouse_sgRNA_rep1_truncated_CRL1615_mouse_sgRNA_rep1_truncated_chr17:74066727-74066750_9	TAGAGGACTGTTACCTTAATNGG	TAGAGGACTGTTACCTTAATNGG	0.0747935	0.165789	0.106903	0.356897	0.359218	0.387417
chr17	84310123	84310146	chr17:84310123-84310146	8	+	chr17:[84310139,84310141)/.	chr17	84310139	84310141	TATTTACAGGACCAATACCTCATTTGGAATGATTGTTCATAT	TACAGGACCAATACCTCATTTGG	6	23	Thada	>4kb	No	CRL1615_mouse_sgRNA_rep1_truncated.bam	CRL1615_mouse_sgRNA_rep1_truncated	CRL1615_mouse_sgRNA_rep1_truncated	CRL1615_mouse_sgRNA_rep1_truncated_CRL1615_mouse_sgRNA_rep1_truncated_chr17:84310123-84310146_8	TAGAGGACTGTTACCTTAATNGG	TAGAGGACTGTTACCTTAATNGG	0.198172	0.198499	0.240909	0.356897	0.359218	0.387417
chr18	21045460	21045483	chr18:21045460-21045483	8	-	chr18:[21045465,21045466)/.	chr18	21045465	21045466	TTGTTAGGGACTTTTCTCATTACTGTGACAATCCTCTGGTA	CAGAGGATTGTCACAGTAATGAG	6	23	NA	NA	NA	CRL1615_mouse_sgRNA_rep1_truncated.bam	CRL1615_mouse_sgRNA_rep1_truncated	CRL1615_mouse_sgRNA_rep1_truncated	CRL1615_mouse_sgRNA_rep1_truncated_CRL1615_mouse_sgRNA_rep1_truncated_chr18:21045460-21045483_8	TAGAGGACTGTTACCTTAATNGG	TAGAGGACTGTTACCTTAATNGG	0.0913641	0.198499	0.125608	0.356897	0.359218	0.387417
chr18	21698741	21698763	chr18:21698741-21698763	18	-	chr18:[21698746,21698748)/.	chr18	21698746	21698748	GAATTACTGATCAATCCAATTTAGGTATAGTCCTCTCACTCT	GAGAGGACTAT-ACCTAAATTGG	4	22	Klhli4	>4kb	No	CRL1615_mouse_sgRNA_rep1_truncated.bam	CRL1615_mouse_sgRNA_rep1_truncated	CRL1615_mouse_sgRNA_rep1_truncated	CRL1615_mouse_sgRNA_rep1_truncated_CRL1615_mouse_sgRNA_rep1_truncated_chr18:21698741-21698763_18	TAGAGGACTGTTACCTTAATNGG	TAGAGGACTGTTACCTTAATNGG	0.0747935	0.0769835	0.106903	0.356897	0.359218	0.387417
chr18	39107121	39107144	chr18:39107121-39107144	38	+	chr18:[39107137,39107139)/.	chr18	39107137	39107139	CCACCTGGGGACTATTACCTTAAtgtgacggttaatattgac	CTGGGGACTATTACCTTAATGTG	5	23	NA	NA	NA	CRL1615_mouse_sgRNA_rep1_truncated.bam	CRL1615_mouse_sgRNA_rep1_truncated	CRL1615_mouse_sgRNA_rep1_truncated	CRL1615_mouse_sgRNA_rep1_truncated_CRL1615_mouse_sgRNA_rep1_truncated_chr18:39107121-39107144_38	TAGAGGACTGTTACCTTAATNGG	TAGAGGACTGTTACCTTAATNGG	0.00859398	0.0116745	0.0218472	0.356897	0.359218	0.387417
chr18	47912343	47912366	chr18:47912343-47912366	16	-	chr18:[47912348,47912350)/.	chr18	47912348	47912350	TTACATAGCACCGTCCTTATTAAGGTAACTGTGCCCTCCGAC	GAGGGCACAGTTACCTTAATAAG	5	23	G630055G22Rik	>4kb	No	CRL1615_mouse_sgRNA_rep1_truncated.bam	CRL1615_mouse_sgRNA_rep1_truncated	CRL1615_mouse_sgRNA_rep1_truncated	CRL1615_mouse_sgRNA_rep1_truncated_CRL1615_mouse_sgRNA_rep1_truncated_chr18:47912343-47912366_16	TAGAGGACTGTTACCTTAATNGG	TAGAGGACTGTTACCTTAATNGG	0.0913641	0.0928963	0.125608	0.356897	0.359218	0.387417
chr18	53453926	53453948	chr18:53453926-53453948	98	+	chr18:[53453941,53453943)/.	chr18	53453941	53453943	gcccctagagaactattactaaataggtccacttctcctata	TAGAGAACTATTAC-TAAATAGG	4	22	Prdm6	>4kb	No	CRL1615_mouse_sgRNA_rep1_truncated.bam	CRL1615_mouse_sgRNA_rep1_truncated	CRL1615_mouse_sgRNA_rep1_truncated	CRL1615_mouse_sgRNA_rep1_truncated_CRL1615_mouse_sgRNA_rep1_truncated_chr18:53453926-53453948_98	TAGAGGACTGTTACCTTAATNGG	TAGAGGACTGTTACCTTAATNGG	0.000621373	0.00160505	0.00932667	0.356897	0.359218	0.387417
chr18	55008129	55008152	chr18:55008129-55008152	10	+	chr18:[55008146,55008147)/.	chr18	55008146	55008147	TCTCAGAGAACTTTTATTTTAATAGTCTTCATTTCTATTTC	CAGAGAACTTTTATTTTAATAGT	6	23	NA	NA	NA	CRL1615_mouse_sgRNA_rep1_truncated.bam	CRL1615_mouse_sgRNA_rep1_truncated	CRL1615_mouse_sgRNA_rep1_truncated	CRL1615_mouse_sgRNA_rep1_truncated_CRL1615_mouse_sgRNA_rep1_truncated_chr18:55008129-55008152_10	TAGAGGACTGTTACCTTAATNGG	TAGAGGACTGTTACCTTAATNGG	0.0609998	0.163468	0.0909877	0.356897	0.359218	0.387417
chr18	68142792	68142815	chr18:68142792-68142815	18	-	chr18:[68142797,68142800)/.	chr18	68142797	68142800	gaaggtcaagtcatatccattaaagtaacagttctctgagact	CAGAGAACTGTTACTTTAATGGA	4	23	NA	NA	NA	CRL1615_mouse_sgRNA_rep1_truncated.bam	CRL1615_mouse_sgRNA_rep1_truncated	CRL1615_mouse_sgRNA_rep1_truncated	CRL1615_mouse_sgRNA_rep1_truncated_CRL1615_mouse_sgRNA_rep1_truncated_chr18:68142792-68142815_18	TAGAGGACTGTTACCTTAATNGG	TAGAGGACTGTTACCTTAATNGG	0.0747935	0.0769835	0.106903	0.356897	0.359218	0.387417
chr18	74347468	74347491	chr18:74347468-74347491	10	-	chr18:[74347488,74347490)/.	chr18	74347488	74347490	CCAAATAAAGTAAAGGTCCTGTCGAATCCACGAGGGTGTCAG	GACAGGACCTTTACTTTATTTGG	6	23	Cfap53	>4kb	No	CRL1615_mouse_sgRNA_rep1_truncated.bam	CRL1615_mouse_sgRNA_rep1_truncated	CRL1615_mouse_sgRNA_rep1_truncated	CRL1615_mouse_sgRNA_rep1_truncated_CRL1615_mouse_sgRNA_rep1_truncated_chr18:74347468-74347491_10	TAGAGGACTGTTACCTTAATNGG	TAGAGGACTGTTACCTTAATNGG	0.163178	0.163468	0.204493	0.356897	0.359218	0.387417
chr18	76458996	76459019	chr18:76458996-76459019	16	+	chr18:[76459012,76459014)/.	chr18	76459012	76459014	GCGATAGGAGAGCCATACCTTAATTGGCAGTCTGACACAGGC	TAGGAGAGCCATACCTTAATTGG	6	23	Smad2	>4kb	No	CRL1615_mouse_sgRNA_rep1_truncated.bam	CRL1615_mouse_sgRNA_rep1_truncated	CRL1615_mouse_sgRNA_rep1_truncated	CRL1615_mouse_sgRNA_rep1_truncated_CRL1615_mouse_sgRNA_rep1_truncated_chr18:76458996-76459019_16	TAGAGGACTGTTACCTTAATNGG	TAGAGGACTGTTACCTTAATNGG	0.0913641	0.0928963	0.125608	0.356897	0.359218	0.387417
chr18	89791885	89791907	chr18:89791885-89791907	14	+	chr18:[89791894,89791902)/.	chr18	89791894	89791902	tgcagaggccatggaggaatgttacttactgggttgcttgccctggtt	TGGAGGAATGTTAC-TTACTGGG	4	22	NA	NA	NA	CRL1615_mouse_sgRNA_rep1_truncated.bam	CRL1615_mouse_sgRNA_rep1_truncated	CRL1615_mouse_sgRNA_rep1_truncated	CRL1615_mouse_sgRNA_rep1_truncated_CRL1615_mouse_sgRNA_rep1_truncated_chr18:89791885-89791907_14	TAGAGGACTGTTACCTTAATNGG	TAGAGGACTGTTACCTTAATNGG	0.0257475	0.111558	0.0483781	0.356897	0.359218	0.387417
chr19	30356594	30356617	chr19:30356594-30356617	12	+	chr19:[30356610,30356612)/.	chr19	30356610	30356612	GTCTTAGTCACCTGTTACCTTTATGGGATGAAACCTCTCCTC	TAGTCACCTGTTACCTTTATGGG	5	23	Mb12	>4kb	No	CRL1615_mouse_sgRNA_rep1_truncated.bam	CRL1615_mouse_sgRNA_rep1_truncated	CRL1615_mouse_sgRNA_rep1_truncated	CRL1615_mouse_sgRNA_rep1_truncated_CRL1615_mouse_sgRNA_rep1_truncated_chr19:30356594-30356617_12	TAGAGGACTGTTACCTTAATNGG	TAGAGGACTGTTACCTTAATNGG	0.134101	0.134812	0.173315	0.356897	0.359218	0.387417
chr19	35526874	35526897	chr19:35526874-35526897	22	-	chr19:[35526879,35526881)/.	chr19	35526879	35526881	agaatataaaagaaggctattaaggtaacagttatcttggca	AAGATAACTGTTACCTTAATAGC	4	23	Gm22853	>4kb	No	CRL1615_mouse_sgRNA_rep1_truncated.bam	CRL1615_mouse_sgRNA_rep1_truncated	CRL1615_mouse_sgRNA_rep1_truncated	CRL1615_mouse_sgRNA_rep1_truncated_CRL1615_mouse_sgRNA_rep1_truncated_chr19:35526874-35526897_22	TAGAGGACTGTTACCTTAATNGG	TAGAGGACTGTTACCTTAATNGG	0.0495135	0.0528349	0.0774976	0.356897	0.359218	0.387417
chr19	36166199	36166222	chr19:36166199-36166222	6	-	chr19:[36166203,36166205)/.	chr19	36166203	36166205	TCTATACCTGTGGTGCCCATTAAAAGTATTAGTCCTCCAGGG	TGGAGGACTAATACTTTTAATGG	6	23	Gm32081	>4kb	No	CRL1615_mouse_sgRNA_rep1_truncated.bam	CRL1615_mouse_sgRNA_rep1_truncated	CRL1615_mouse_sgRNA_rep1_truncated	CRL1615_mouse_sgRNA_rep1_truncated_CRL1615_mouse_sgRNA_rep1_truncated_chr19:36166199-36166222_6	TAGAGGACTGTTACCTTAATNGG	TAGAGGACTGTTACCTTAATNGG	0.239409	0.239852	0.282871	0.356897	0.359218	0.387417
chr19	45377841	45377864	chr19:45377841-45377864	6	+	chr19:[45377857,45377859)/.	chr19	45377857	45377859	TGGATAGAAGACACTTTCTTTAATTGGCACACATATGTGTGC	TAGAAGACACTTTCTTTAATTGG	5	23	Btrc	>4kb	No	CRL1615_mouse_sgRNA_rep1_truncated.bam	CRL1615_mouse_sgRNA_rep1_truncated	CRL1615_mouse_sgRNA_rep1_truncated	CRL1615_mouse_sgRNA_rep1_truncated_CRL1615_mouse_sgRNA_rep1_truncated_chr19:45377841-45377864_6	TAGAGGACTGTTACCTTAATNGG	TAGAGGACTGTTACCTTAATNGG	0.239409	0.239852	0.282871	0.356897	0.359218	0.387417
chr19	53282490	53282512	chr19:53282490-53282512	40	+	chr19:[53282505,53282507)/.	chr19	53282505	53282507	AACAGTAGAGGATACTATCTTAATGGGTTGTCAGGACAGCAA	TAGAGGA-TACTATCTTAATGGG	4	22	NA	NA	NA	CRL1615_mouse_sgRNA_rep1_truncated.bam	CRL1615_mouse_sgRNA_rep1_truncated	CRL1615_mouse_sgRNA_rep1_truncated	CRL1615_mouse_sgRNA_rep1_truncated_CRL1615_mouse_sgRNA_rep1_truncated_chr19:53282490-53282512_40	TAGAGGACTGTTACCTTAATNGG	TAGAGGACTGTTACCTTAATNGG	0.00702536	0.00983065	0.0218472	0.356897	0.359218	0.387417
chr1	10115455	10115478	chr1:10115455-10115478	16	-	chr1:[10115460,10115463)/.	chr1	10115460	10115463	caggaggagaagtggccgaataagggaacagtccttggtggct	CCAAGGACTGTTCCCTTATTCGG	5	23	Cspp1	>4kb	No	CRL1615_mouse_sgRNA_rep1_truncated.bam	CRL1615_mouse_sgRNA_rep1_truncated	CRL1615_mouse_sgRNA_rep1_truncated	CRL1615_mouse_sgRNA_rep1_truncated_CRL1615_mouse_sgRNA_rep1_truncated_chr1:10115455-10115478_16	TAGAGGACTGTTACCTTAATNGG	TAGAGGACTGTTACCTTAATNGG	0.0913641	0.0928963	0.125608	0.356897	0.359218	0.387417
chr1	108283508	108283531	chr1:108283508-108283531	12	-	chr1:[108283517,108283519)/.	chr1	108283517	108283519	TCAaaggccctgctattaaggtggcagtccatcatgtccaga	TGATGGACTGCCACCTTAATAGC	6	23	Gm38212	>4kb	No	CRL1615_mouse_sgRNA_rep1_truncated.bam	CRL1615_mouse_sgRNA_rep1_truncated	CRL1615_mouse_sgRNA_rep1_truncated	CRL1615_mouse_sgRNA_rep1_truncated_CRL1615_mouse_sgRNA_rep1_truncated_chr1:108283508-108283531_12	TAGAGGACTGTTACCTTAATNGG	TAGAGGACTGTTACCTTAATNGG	0.134101	0.134812	0.173315	0.356897	0.359218	0.387417
chr1	116367874	116367897	chr1:116367874-116367897	12	+	chr1:[116367890,116367892)/.	chr1	116367890	116367892	CCTGCTGAGGACAATTCCGTTAATGGGGAGTTGCTTGCCATT	CTGAGGACAATTCCGTTAATGGG	6	23	NA	NA	NA	CRL1615_mouse_sgRNA_rep1_truncated.bam	CRL1615_mouse_sgRNA_rep1_truncated	CRL1615_mouse_sgRNA_rep1_truncated	CRL1615_mouse_sgRNA_rep1_truncated_CRL1615_mouse_sgRNA_rep1_truncated_chr1:116367874-116367897_12	TAGAGGACTGTTACCTTAATNGG	TAGAGGACTGTTACCTTAATNGG	0.134101	0.134812	0.173315	0.356897	0.359218	0.387417
chr1	131345743	131345766	chr1:131345743-131345766	6	-	chr1:[131345749,131345751)/.	chr1	131345749	131345751	GTGGCTCCGAGCTTCCTAGGAAGGAAACACACCTCTTCATTC	AAGAGGTGTGTTTCCTTCCTAGG	6	23	NA	NA	NA	CRL1615_mouse_sgRNA_rep1_truncated.bam	CRL1615_mouse_sgRNA_rep1_truncated	CRL1615_mouse_sgRNA_rep1_truncated	CRL1615_mouse_sgRNA_rep1_truncated_CRL1615_mouse_sgRNA_rep1_truncated_chr1:131345743-131345766_6	TAGAGGACTGTTACCTTAATNGG	TAGAGGACTGTTACCTTAATNGG	0.239409	0.239852	0.282871	0.356897	0.359218	0.387417
chr1	138384183	138384206	chr1:138384183-138384206	28	+	chr1:[138384199,138384201)/.	chr1	138384199	138384201	CTTATGAGGGACAGTTACCCTAATGGGAGCCCTTTTAAATCT	TGAGGGACAGTTACCCTAATGGG	5	23	NA	NA	NA	CRL1615_mouse_sgRNA_rep1_truncated.bam	CRL1615_mouse_sgRNA_rep1_truncated	CRL1615_mouse_sgRNA_rep1_truncated	CRL1615_mouse_sgRNA_rep1_truncated_CRL1615_mouse_sgRNA_rep1_truncated_chr1:138384183-138384206_28	TAGAGGACTGTTACCTTAATNGG	TAGAGGACTGTTACCTTAATNGG	0.0257475	0.0294596	0.0483781	0.356897	0.359218	0.387417
chr1	145499095	145499118	chr1:145499095-145499118	24	-	chr1:[145499100,145499102)/.	chr1	145499100	145499102	aaatgatcaggagtacccagtaaggtagcagtcttttattac	TAAAAGACTGCTACCTTACTGGG	4	23	NA	NA	NA	CRL1615_mouse_sgRNA_rep1_truncated.bam	CRL1615_mouse_sgRNA_rep1_truncated	CRL1615_mouse_sgRNA_rep1_truncated	CRL1615_mouse_sgRNA_rep1_truncated_CRL1615_mouse_sgRNA_rep1_truncated_chr1:145499095-145499118_24	TAGAGGACTGTTACCTTAATNGG	TAGAGGACTGTTACCTTAATNGG	0.0399055	0.0434354	0.0658392	0.356897	0.359218	0.387417
chr1	174571381	174571404	chr1:174571381-174571404	12	-	chr1:[174571386,174571388)/.	chr1	174571386	174571388	ATGTTCCCAATCCTACCTATTAAAAACACTGTCCTCTATGTT	TAGAGGACAGTGTTTTTAATAGG	5	23	NA	NA	NA	CRL1615_mouse_sgRNA_rep1_truncated.bam	CRL1615_mouse_sgRNA_rep1_truncated	CRL1615_mouse_sgRNA_rep1_truncated	CRL1615_mouse_sgRNA_rep1_truncated_CRL1615_mouse_sgRNA_rep1_truncated_chr1:174571381-174571404_12	TAGAGGACTGTTACCTTAATNGG	TAGAGGACTGTTACCTTAATNGG	0.134101	0.134812	0.173315	0.356897	0.359218	0.387417
chr1	20653600	20653623	chr1:20653600-20653623	1659	-	chr1:[20653606,20653614)/.	chr1	20653606	20653614	CTGTAAAAGAACATAACCTATAGGTAACAGTCCTCTAGTGCCATTCAT	TAGAGGACTGTTACCTATAGGTT	5	23	NA	NA	NA	CRL1615_mouse_sgRNA_rep1_truncated.bam	CRL1615_mouse_sgRNA_rep1_truncated	CRL1615_mouse_sgRNA_rep1_truncated	CRL1615_mouse_sgRNA_rep1_truncated_CRL1615_mouse_sgRNA_rep1_truncated_chr1:20653600-20653623_1659	TAGAGGACTGTTACCTTAATNGG	TAGAGGACTGTTACCTTAATNGG	1.42e-05	9.31e-05	0.00372014	0.356897	0.359218	0.387417
chr1	24944807	24944830	chr1:24944807-24944830	16	+	chr1:[24944823,24944825)/.	chr1	24944823	24944825	gccaccaaggtctgttaccttatttggccacttcctcctttt	CCAAGGTCTGTTACCTTATTTGG	5	23	Gm28237	>4kb	No	CRL1615_mouse_sgRNA_rep1_truncated.bam	CRL1615_mouse_sgRNA_rep1_truncated	CRL1615_mouse_sgRNA_rep1_truncated	CRL1615_mouse_sgRNA_rep1_truncated_CRL1615_mouse_sgRNA_rep1_truncated_chr1:24944807-24944830_16	TAGAGGACTGTTACCTTAATNGG	TAGAGGACTGTTACCTTAATNGG	0.0913641	0.0928963	0.0658392	0.356897	0.359218	0.387417
chr1	30191875	30191898	chr1:30191875-30191898	52	+	chr1:[30191886,30191892)/.	chr1	30191886	30191892	CCATTCAACATGAGGACAGTTACCTTAGAGGAATAGAATTACAATA	ATGAGGACAGTTACCTTAGAGGA	6	23	NA	NA	NA	CRL1615_mouse_sgRNA_rep1_truncated.bam	CRL1615_mouse_sgRNA_rep1_truncated	CRL1615_mouse_sgRNA_rep1_truncated	CRL1615_mouse_sgRNA_rep1_truncated_CRL1615_mouse_sgRNA_rep1_truncated_chr1:30191875-30191898_52	TAGAGGACTGTTACCTTAATNGG	TAGAGGACTGTTACCTTAATNGG	0.0029915	0.00439212	0.014239	0.356897	0.359218	0.387417
chr1	37423946	37423969	chr1:37423946-37423969	16	-	chr1:[37423951,37423953)/.	chr1	37423951	37423953	tttgtaagaatactactcattaagatgaaaagcctctagtgt	TAGAGGCTTTTCATCTTAATGAG	6	23	NA	NA	NA	CRL1615_mouse_sgRNA_rep1_truncated.bam	CRL1615_mouse_sgRNA_rep1_truncated	CRL1615_mouse_sgRNA_rep1_truncated	CRL1615_mouse_sgRNA_rep1_truncated_CRL1615_mouse_sgRNA_rep1_truncated_chr1:37423946-37423969_16	TAGAGGACTGTTACCTTAATNGG	TAGAGGACTGTTACCTTAATNGG	0.0913641	0.0928963	0.125608	0.356897	0.359218	0.387417
chr1	64008834	64008857	chr1:64008834-64008857	6	-	chr1:[64008839,64008841)/.	chr1	64008839	64008841	GGGACACAGATGCTCCCCATTAAGGTGACAGACCTTGTGACA	ACAAGGTCTGTCACCTTAATGGG	5	23	Klf7	>4kb	No	CRL1615_mouse_sgRNA_rep1_truncated.bam	CRL1615_mouse_sgRNA_rep1_truncated	CRL1615_mouse_sgRNA_rep1_truncated	CRL1615_mouse_sgRNA_rep1_truncated_CRL1615_mouse_sgRNA_rep1_truncated_chr1:64008834-64008857_6	TAGAGGACTGTTACCTTAATNGG	TAGAGGACTGTTACCTTAATNGG	0.239409	0.239852	0.282871	0.356897	0.359218	0.387417
chr1	9622467	9622490	chr1:9622467-9622490	10	+	chr1:[9622483,9622485)/.	chr1	9622483	9622485	CTGGGGGAGGACTGTTGCCTGGGTTGGAGGATGGTACCTTTA	GGGAGGACTGTTGCCTGGGTTGG	6	23	NA	NA	NA	CRL1615_mouse_sgRNA_rep1_truncated.bam	CRL1615_mouse_sgRNA_rep1_truncated	CRL1615_mouse_sgRNA_rep1_truncated	CRL1615_mouse_sgRNA_rep1_truncated_CRL1615_mouse_sgRNA_rep1_truncated_chr1:9622467-9622490_10	TAGAGGACTGTTACCTTAATNGG	TAGAGGACTGTTACCTTAATNGG	0.163178	0.163468	0.204493	0.356897	0.359218	0.387417
chr1	96420465	96420488	chr1:96420465-96420488	12	+	chr1:[96420479,96420483)/.	chr1	96420479	96420483	CAGGTAAAGATATCTGTTACCTTAATAGGATAAAATAATCTCTC	AAGATATCTGTTACCTTAATAGG	4	23	Gm37076	>4kb	No	CRL1615_mouse_sgRNA_rep1_truncated.bam	CRL1615_mouse_sgRNA_rep1_truncated	CRL1615_mouse_sgRNA_rep1_truncated	CRL1615_mouse_sgRNA_rep1_truncated_CRL1615_mouse_sgRNA_rep1_truncated_chr1:96420465-96420488_12	TAGAGGACTGTTACCTTAATNGG	TAGAGGACTGTTACCTTAATNGG	0.134101	0.134812	0.173315	0.356897	0.359218	0.387417
chr1	98915540	98915563	chr1:98915540-98915563	62	-	chr1:[98915545,98915547)/.	chr1	98915545	98915547	AACATATCACTACAACCAAATAAGGTAACAGTCATTGGGGAG	CCAATGACTGTTACCTTATTTGG	5	23	Gm7967	>4kb	No	CRL1615_mouse_sgRNA_rep1_truncated.bam	CRL1615_mouse_sgRNA_rep1_truncated	CRL1615_mouse_sgRNA_rep1_truncated	CRL1615_mouse_sgRNA_rep1_truncated_CRL1615_mouse_sgRNA_rep1_truncated_chr1:98915540-98915563_62	TAGAGGACTGTTACCTTAATNGG	TAGAGGACTGTTACCTTAATNGG	0.00137228	0.00280731	0.011715	0.356897	0.359218	0.387417
chr2	102440887	102440909	chr2:102440887-102440909	12	-	chr2:[102440892,102440894)/.	chr2	102440892	102440894	TACTTTAGGTCAAATCCTATTAAAGTAAATGTCTCTACGGTG	TAGAG-ACATTTACTTTAATAGG	4	22	Fkx1	>4kb	No	CRL1615_mouse_sgRNA_rep1_truncated.bam	CRL1615_mouse_sgRNA_rep1_truncated	CRL1615_mouse_sgRNA_rep1_truncated	CRL1615_mouse_sgRNA_rep1_truncated_CRL1615_mouse_sgRNA_rep1_truncated_chr2:102440887-102440909_12	TAGAGGACTGTTACCTTAATNGG	TAGAGGACTGTTACCTTAATNGG	0.134101	0.134812	0.173315	0.356897	0.359218	0.387417
chr2	106265095	106265118	chr2:106265095-106265118	12	+	chr2:[106265111,106265113)/.	chr2	106265111	106265113	atctagtatgactgataccttaattaggggaaaggaaacaga	AGTATGACTGATACCTTAATTAG	6	23	Dcdc5	>4kb	No	CRL1615_mouse_sgRNA_rep1_truncated.bam	CRL1615_mouse_sgRNA_rep1_truncated	CRL1615_mouse_sgRNA_rep1_truncated	CRL1615_mouse_sgRNA_rep1_truncated_CRL1615_mouse_sgRNA_rep1_truncated_chr2:106265095-106265118_12	TAGAGGACTGTTACCTTAATNGG	TAGAGGACTGTTACCTTAATNGG	0.134101	0.134812	0.173315	0.356897	0.359218	0.387417
chr2	144172253	144172276	chr2:144172253-144172276	10	+	chr2:[144172260,144172262)/.	chr2	144172260	144172262	CACACTGTCTTCTTTGATGACTGTCACGATAGTtggagcagg	TTGATGACTGTCACGATAGTTGG	6	23	NA	NA	NA	CRL1615_mouse_sgRNA_rep1_truncated.bam	CRL1615_mouse_sgRNA_rep1_truncated	CRL1615_mouse_sgRNA_rep1_truncated	CRL1615_mouse_sgRNA_rep1_truncated_CRL1615_mouse_sgRNA_rep1_truncated_chr2:144172253-144172276_10	TAGAGGACTGTTACCTTAATNGG	TAGAGGACTGTTACCTTAATNGG	0.163178	0.163468	0.204493	0.356897	0.359218	0.387417
chr2	14575399	14575422	chr2:14575399-14575422	24	-	chr2:[14575404,14575406)/.	chr2	14575404	14575406	atgtgtccttggaatcctattaaggtaatagtatagcaggag	TGCTATACTATTACCTTAATAGG	6	23	Gm13266	>4kb	No	CRL1615_mouse_sgRNA_rep1_truncated.bam	CRL1615_mouse_sgRNA_rep1_truncated	CRL1615_mouse_sgRNA_rep1_truncated	CRL1615_mouse_sgRNA_rep1_truncated_CRL1615_mouse_sgRNA_rep1_truncated_chr2:14575399-14575422_24	TAGAGGACTGTTACCTTAATNGG	TAGAGGACTGTTACCTTAATNGG	0.0399055	0.0434354	0.0658392	0.356897	0.359218	0.387417
chr2	146407047	146407070	chr2:146407047-146407070	6	+	chr2:[146407063,146407065)/.	chr2	146407063	146407065	TGTAAAATAAAGTGTTACCTTAATCGGCTGAAAGTTAGAGGC	AAATAAAGTGTTACCTTAATCGG	6	23	Ralgapa2	>4kb	No	CRL1615_mouse_sgRNA_rep1_truncated.bam	CRL1615_mouse_sgRNA_rep1_truncated	CRL1615_mouse_sgRNA_rep1_truncated	CRL1615_mouse_sgRNA_rep1_truncated_CRL1615_mouse_sgRNA_rep1_truncated_chr2:146407047-146407070_6	TAGAGGACTGTTACCTTAATNGG	TAGAGGACTGTTACCTTAATNGG	0.239409	0.239852	0.282871	0.356897	0.359218	0.387417
chr2	155444940	155444963	chr2:155444940-155444963	10	-	chr2:[155444946,155444948)/.	chr2	155444946	155444948	GTTATGTGATTATATCCATTAATGTAACATACCCCTGCCTCC	CAGGGGTATGTTACATTAATGGA	6	23	NA	NA	NA	CRL1615_mouse_sgRNA_rep1_truncated.bam	CRL1615_mouse_sgRNA_rep1_truncated	CRL1615_mouse_sgRNA_rep1_truncated	CRL1615_mouse_sgRNA_rep1_truncated_CRL1615_mouse_sgRNA_rep1_truncated_chr2:155444940-155444963_10	TAGAGGACTGTTACCTTAATNGG	TAGAGGACTGTTACCTTAATNGG	0.163178	0.163468	0.204493	0.356897	0.359218	0.387417
chr2	181636302	181636325	chr2:181636302-181636325	35	-	chr2:[181636307,181636309)/.	chr2	181636307	181636309	ATCCTACAATAGCTGCCAAATAAGGTAACAGGTAGCTTCAGT	AAGCTACCTGTTACCTTATTTGG	6	23	Prpf6	>4kb	No	CRL1615_mouse_sgRNA_rep1_truncated.bam	CRL1615_mouse_sgRNA_rep1_truncated	CRL1615_mouse_sgRNA_rep1_truncated	CRL1615_mouse_sgRNA_rep1_truncated_CRL1615_mouse_sgRNA_rep1_truncated_chr2:181636302-181636325_35	TAGAGGACTGTTACCTTAATNGG	TAGAGGACTGTTACCTTAATNGG	0.0108123	0.0140993	0.0277776	0.356897	0.359218	0.387417
chr2	50861477	50861499	chr2:50861477-50861499	445	-	chr2:[50861482,50861485)/.	chr2	50861482	50861485	ttcccctttctaaatcccattaagtaacattcctaaagctaac	TTTAGGAATGTTAC-TTAATGGG	4	22	NA	NA	NA	CRL1615_mouse_sgRNA_rep1_truncated.bam	CRL1615_mouse_sgRNA_rep1_truncated	CRL1615_mouse_sgRNA_rep1_truncated	CRL1615_mouse_sgRNA_rep1_truncated_CRL1615_mouse_sgRNA_rep1_truncated_chr2:50861477-50861499_445	TAGAGGACTGTTACCTTAATNGG	TAGAGGACTGTTACCTTAATNGG	0.000105249	0.000568749	0.00493253	0.356897	0.359218	0.387417
chr2	52489069	52489092	chr2:52489069-52489092	6	-	chr2:[52489074,52489076)/.	chr2	52489074	52489076	CGGAGTGCGGATTTCTCCATTCAGCTAACAGTCTTCTGAGTA	CAGAAGACTGTTAGCTGAATGGA	5	23	NA	NA	NA	CRL1615_mouse_sgRNA_rep1_truncated.bam	CRL1615_mouse_sgRNA_rep1_truncated	CRL1615_mouse_sgRNA_rep1_truncated	CRL1615_mouse_sgRNA_rep1_truncated_CRL1615_mouse_sgRNA_rep1_truncated_chr2:52489069-52489092_6	TAGAGGACTGTTACCTTAATNGG	TAGAGGACTGTTACCTTAATNGG	0.239409	0.239852	0.282871	0.356897	0.359218	0.387417
chr2	5694846	5694869	chr2:5694846-5694869	20	-	chr2:[5694852,5694854)/.	chr2	5694852	5694854	CTGTACATGTTTAGCCAATTAAGGAAACTGTCCAGACTCCTC	GTCTGGACAGTTTCCTTAATTGG	6	23	Camk1d	>4kb	No	CRL1615_mouse_sgRNA_rep1_truncated.bam	CRL1615_mouse_sgRNA_rep1_truncated	CRL1615_mouse_sgRNA_rep1_truncated	CRL1615_mouse_sgRNA_rep1_truncated_CRL1615_mouse_sgRNA_rep1_truncated_chr2:5694846-5694869_20	TAGAGGACTGTTACCTTAATNGG	TAGAGGACTGTTACCTTAATNGG	0.0609998	0.0639205	0.0909877	0.356897	0.359218	0.387417
chr2	59426198	59426221	chr2:59426198-59426221	8	+	chr2:[59426214,59426216)/.	chr2	59426214	59426216	tgtggaggggacaggtaccttagtgggtacataccactagaa	GAGGGGACAGGTACCTTAGTGGG	5	23	NA	NA	NA	CRL1615_mouse_sgRNA_rep1_truncated.bam	CRL1615_mouse_sgRNA_rep1_truncated	CRL1615_mouse_sgRNA_rep1_truncated	CRL1615_mouse_sgRNA_rep1_truncated_CRL1615_mouse_sgRNA_rep1_truncated_chr2:59426198-59426221_8	TAGAGGACTGTTACCTTAATNGG	TAGAGGACTGTTACCTTAATNGG	0.198172	0.198499	0.240909	0.356897	0.359218	0.387417
chr2	84546019	84546042	chr2:84546019-84546042	22	-	chr2:[84546024,84546026)/.	chr2	84546024	84546026	GCCATGCCTACAAGACCCAATAAGGTGACAGTTCCCCAGAGA	TGGGGAACTGTCACCTTATTGGG	5	23	Gm13710	>4kb	No	CRL1615_mouse_sgRNA_rep1_truncated.bam	CRL1615_mouse_sgRNA_rep1_truncated	CRL1615_mouse_sgRNA_rep1_truncated	CRL1615_mouse_sgRNA_rep1_truncated_CRL1615_mouse_sgRNA_rep1_truncated_chr2:84546019-84546042_22	TAGAGGACTGTTACCTTAATNGG	TAGAGGACTGTTACCTTAATNGG	0.0495135	0.0528349	0.0774976	0.356897	0.359218	0.387417
chr2	88154710	88154733	chr2:88154710-88154733	20	+	chr2:[88154723,88154728)/.	chr2	88154723	88154728	ATATGCCTCATACACTGTTACTTTAATTGGACATGTTTTGTGGGC	TCATACACTGTTACTTTAATTGG	6	23	Olfr1167	>4kb	No	CRL1615_mouse_sgRNA_rep1_truncated.bam	CRL1615_mouse_sgRNA_rep1_truncated	CRL1615_mouse_sgRNA_rep1_truncated	CRL1615_mouse_sgRNA_rep1_truncated_CRL1615_mouse_sgRNA_rep1_truncated_chr2:88154710-88154733_20	TAGAGGACTGTTACCTTAATNGG	TAGAGGACTGTTACCTTAATNGG	0.0609998	0.0639205	0.0909877	0.356897	0.359218	0.387417
chr3	102734426	102734449	chr3:102734426-102734449	636	-	chr3:[102734430,102734440)/.	chr3	102734430	102734440	CTACTCCCAGTTCTTGCCTATTAAGGTAACAGTCCTCTAGGAACGCAGCG	TAGAGGACTGTTACCTTAATAGG	0	23	Tspan2	-105bb	Yes	CRL1615_mouse_sgRNA_rep1_truncated.bam	CRL1615_mouse_sgRNA_rep1_truncated	CRL1615_mouse_sgRNA_rep1_truncated	CRL1615_mouse_sgRNA_rep1_truncated_CRL1615_mouse_sgRNA_rep1_truncated_chr3:102734426-102734449_636	TAGAGGACTGTTACCTTAATNGG	TAGAGGACTGTTACCTTAATNGG	4.45e-05	0.000364323	0.00454392	0.356897	0.359218	0.387417
chr3	122257728	122257751	chr3:122257728-122257751	16	-	chr3:[122257733,122257735)/.	chr3	122257733	122257735	GTCATCAAGTTTTGACCTATTAAGGTAACATAGCTGGTTttt	ACCAGCTATGTTACCTTAATAGG	6	23	Gclm	>4kb	No	CRL1615_mouse_sgRNA_rep1_truncated.bam	CRL1615_mouse_sgRNA_rep1_truncated	CRL1615_mouse_sgRNA_rep1_truncated	CRL1615_mouse_sgRNA_rep1_truncated_CRL1615_mouse_sgRNA_rep1_truncated_chr3:122257728-122257751_16	TAGAGGACTGTTACCTTAATNGG	TAGAGGACTGTTACCTTAATNGG	0.0913641	0.0928963	0.125608	0.356897	0.359218	0.387417
chr3	133162661	133162684	chr3:133162661-133162684	26	-	chr3:[133162666,133162669)/.	chr3	133162666	133162669	ACTTTTGAAGATCTGCCCTTTAAGGTAACAGTACACACAGAAA	GTGTGTACTGTTACCTTAAAGGG	5	23	Arhgef38	>4kb	No	CRL1615_mouse_sgRNA_rep1_truncated.bam	CRL1615_mouse_sgRNA_rep1_truncated	CRL1615_mouse_sgRNA_rep1_truncated	CRL1615_mouse_sgRNA_rep1_truncated_CRL1615_mouse_sgRNA_rep1_truncated_chr3:133162661-133162684_26	TAGAGGACTGTTACCTTAATNGG	TAGAGGACTGTTACCTTAATNGG	0.0320969	0.0358109	0.0564559	0.356897	0.359218	0.387417
chr3	140446284	140446307	chr3:140446284-140446307	54	+	chr3:[140446296,140446302)/.	chr3	140446296	140446302	aaaagctgcatcatcctgttaccttaattggcaactggagaagatt	CATCATCCTGTTACCTTAATTGG	6	23	Gm43049	>4kb	No	CRL1615_mouse_sgRNA_rep1_truncated.bam	CRL1615_mouse_sgRNA_rep1_truncated	CRL1615_mouse_sgRNA_rep1_truncated	CRL1615_mouse_sgRNA_rep1_truncated_CRL1615_mouse_sgRNA_rep1_truncated_chr3:140446284-140446307_54	TAGAGGACTGTTACCTTAATNGG	TAGAGGACTGTTACCTTAATNGG	0.00224666	0.00394481	0.0136237	0.356897	0.359218	0.387417
chr3	38036511	38036534	chr3:38036511-38036534	46	+	chr3:[38036523,38036528)/.	chr3	38036523	38036528	TGAGGTGTCAGAGCACTGTTACCTTAAGGGTACATTTCATAAAAA	CAGAGCACTGTTACCTTAAGGGT	4	23	NA	NA	NA	CRL1615_mouse_sgRNA_rep1_truncated.bam	CRL1615_mouse_sgRNA_rep1_truncated	CRL1615_mouse_sgRNA_rep1_truncated	CRL1615_mouse_sgRNA_rep1_truncated_CRL1615_mouse_sgRNA_rep1_truncated_chr3:38036511-38036534_46	TAGAGGACTGTTACCTTAATNGG	TAGAGGACTGTTACCTTAATNGG	0.00859398	0.00629267	0.0171232	0.356897	0.359218	0.387417
chr3	6470100	6470123	chr3:6470100-6470123	34	+	chr3:[6470116,6470119)/.	chr3	6470116	6470119	ACCTCAGAGGAATATTACCTTAAAGAGGACAGGGGTAATTGAG	CAGAGGAATATTACCTTAAAGAG	5	23	NA	NA	NA	CRL1615_mouse_sgRNA_rep1_truncated.bam	CRL1615_mouse_sgRNA_rep1_truncated	CRL1615_mouse_sgRNA_rep1_truncated	CRL1615_mouse_sgRNA_rep1_truncated_CRL1615_mouse_sgRNA_rep1_truncated_chr3:6470100-6470123_34	TAGAGGACTGTTACCTTAATNGG	TAGAGGACTGTTACCTTAATNGG	0.0134395	0.0167022	0.0315564	0.356897	0.359218	0.387417
chr3	8126946	8126969	chr3:8126946-8126969	18	+	chr3:[8126962,8126964)/.	chr3	8126962	8126964	ttagtagagaattgtcaccttaatatggaaacactaaagacc	TAGAGAATTGTCACCTTAATATG	4	23	1700010I02Rik	>4kb	No	CRL1615_mouse_sgRNA_rep1_truncated.bam	CRL1615_mouse_sgRNA_rep1_truncated	CRL1615_mouse_sgRNA_rep1_truncated	CRL1615_mouse_sgRNA_rep1_truncated_CRL1615_mouse_sgRNA_rep1_truncated_chr3:8126946-8126969_18	TAGAGGACTGTTACCTTAATNGG	TAGAGGACTGTTACCTTAATNGG	0.0747935	0.0769835	0.106903	0.356897	0.359218	0.387417
chr3	81747546	81747569	chr3:81747546-81747569	16	+	chr3:[81747560,81747565)/.	chr3	81747560	81747565	GGGACCAAGAGGAATGAAACCTTTAATGGGATTTCTCCTTCTATA	AAGAGGAATGAAACCTTTAATGG	6	23	Gm43346	>4kb	No	CRL1615_mouse_sgRNA_rep1_truncated.bam	CRL1615_mouse_sgRNA_rep1_truncated	CRL1615_mouse_sgRNA_rep1_truncated	CRL1615_mouse_sgRNA_rep1_truncated_CRL1615_mouse_sgRNA_rep1_truncated_chr3:81747546-81747569_16	TAGAGGACTGTTACCTTAATNGG	TAGAGGACTGTTACCTTAATNGG	0.0913641	0.0928963	0.125608	0.356897	0.359218	0.387417
chr4	119396324	119396347	chr4:119396324-119396347	16	-	chr4:[119396329,119396331)/.	chr4	119396329	119396331	CCACAAATGTGGAtgctaattaaggtcgaagtccactatgac	TAGTGGACTTCGACCTTAATTAG	5	23	Ccdc30	>4kb	No	CRL1615_mouse_sgRNA_rep1_truncated.bam	CRL1615_mouse_sgRNA_rep1_truncated	CRL1615_mouse_sgRNA_rep1_truncated	CRL1615_mouse_sgRNA_rep1_truncated_CRL1615_mouse_sgRNA_rep1_truncated_chr4:119396324-119396347_16	TAGAGGACTGTTACCTTAATNGG	TAGAGGACTGTTACCTTAATNGG	0.0913641	0.0928963	0.125608	0.356897	0.359218	0.387417
chr4	28678997	28679020	chr4:28678997-28679020	14	+	chr4:[28679012,28679014)/.	chr4	28679012	28679014	CATTATTGTTAACTATTACCTTAATGGCTAATTTTTATTCAT	TTGTTAACTATTACCTTAATGGC	6	23	NA	NA	NA	CRL1615_mouse_sgRNA_rep1_truncated.bam	CRL1615_mouse_sgRNA_rep1_truncated	CRL1615_mouse_sgRNA_rep1_truncated	CRL1615_mouse_sgRNA_rep1_truncated_CRL1615_mouse_sgRNA_rep1_truncated_chr4:28678997-28679020_14	TAGAGGACTGTTACCTTAATNGG	TAGAGGACTGTTACCTTAATNGG	0.110491	0.111558	0.147099	0.356897	0.359218	0.387417
chr4	28797454	28797477	chr4:28797454-28797477	6	+	chr4:[28797470,28797472)/.	chr4	28797470	28797472	gtcactgagggctgtgaacttaatgggctgttctttaggtac	CTGAGGGCTGTGAACTTAATGGG	5	23	NA	NA	NA	CRL1615_mouse_sgRNA_rep1_truncated.bam	CRL1615_mouse_sgRNA_rep1_truncated	CRL1615_mouse_sgRNA_rep1_truncated	CRL1615_mouse_sgRNA_rep1_truncated_CRL1615_mouse_sgRNA_rep1_truncated_chr4:28797454-28797477_6	TAGAGGACTGTTACCTTAATNGG	TAGAGGACTGTTACCTTAATNGG	0.239409	0.239852	0.282871	0.356897	0.359218	0.387417
chr4	33776384	33776407	chr4:33776384-33776407	30	+	chr4:[33776398,33776401)/.	chr4	33776398	33776401	AAAGAAACGCAGACTGCTACCTTAATGGCGTGTAGAAAATTGG	ACGCAGACTGCTACCTTAATGGC	6	23	NA	NA	NA	CRL1615_mouse_sgRNA_rep1_truncated.bam	CRL1615_mouse_sgRNA_rep1_truncated	CRL1615_mouse_sgRNA_rep1_truncated	CRL1615_mouse_sgRNA_rep1_truncated_CRL1615_mouse_sgRNA_rep1_truncated_chr4:33776384-33776407_30	TAGAGGACTGTTACCTTAATNGG	TAGAGGACTGTTACCTTAATNGG	0.0207522	0.0242983	0.0415935	0.356897	0.359218	0.387417
chr4	47060583	47060606	chr4:47060583-47060606	10	+	chr4:[47060599,47060601)/.	chr4	47060599	47060601	CTTATAGAGGACAGATAGCACACTTGGCTGACATACTGAGCA	TAGAGGACAGATAGCACACTTGG	6	23	NA	NA	NA	CRL1615_mouse_sgRNA_rep1_truncated.bam	CRL1615_mouse_sgRNA_rep1_truncated	CRL1615_mouse_sgRNA_rep1_truncated	CRL1615_mouse_sgRNA_rep1_truncated_CRL1615_mouse_sgRNA_rep1_truncated_chr4:47060583-47060606_10	TAGAGGACTGTTACCTTAATNGG	TAGAGGACTGTTACCTTAATNGG	0.163178	0.163468	0.204493	0.356897	0.359218	0.387417
chr4	8227452	8227475	chr4:8227452-8227475	22	-	chr4:[8227456,8227458)/.	chr4	8227456	8227458	catgtagttctcagtccacattaaagtaactgttctttacaa	TAAAGAACAGTTACTTTAATGTG	5	23	NA	NA	NA	CRL1615_mouse_sgRNA_rep1_truncated.bam	CRL1615_mouse_sgRNA_rep1_truncated	CRL1615_mouse_sgRNA_rep1_truncated	CRL1615_mouse_sgRNA_rep1_truncated_CRL1615_mouse_sgRNA_rep1_truncated_chr4:8227452-8227475_22	TAGAGGACTGTTACCTTAATNGG	TAGAGGACTGTTACCTTAATNGG	0.0495135	0.0528349	0.0774976	0.356897	0.359218	0.387417
chr5	127367335	127367358	chr5:127367335-127367358	6	+	chr5:[127367351,127367353)/.	chr5	127367351	127367353	TGAGTGGAGCACAGTCACCTCAATTAGTGACTCCAGTCCCTG	TGGAGCACAGTCACCTCAATTAG	6	23	NA	NA	NA	CRL1615_mouse_sgRNA_rep1_truncated.bam	CRL1615_mouse_sgRNA_rep1_truncated	CRL1615_mouse_sgRNA_rep1_truncated	CRL1615_mouse_sgRNA_rep1_truncated_CRL1615_mouse_sgRNA_rep1_truncated_chr5:127367335-127367358_6	TAGAGGACTGTTACCTTAATNGG	TAGAGGACTGTTACCTTAATNGG	0.239409	0.239852	0.282871	0.356897	0.359218	0.387417
chr5	148152066	148152089	chr5:148152066-148152089	20	-	chr5:[148152073,148152075)/.	chr5	148152073	148152075	AGCAAAACAATGTGCCTTTAAGGTAACAGTTGTTTTTCTTCT	AAAACAACTGTTACCTTAAAGGC	6	23	NA	NA	NA	CRL1615_mouse_sgRNA_rep1_truncated.bam	CRL1615_mouse_sgRNA_rep1_truncated	CRL1615_mouse_sgRNA_rep1_truncated	CRL1615_mouse_sgRNA_rep1_truncated_CRL1615_mouse_sgRNA_rep1_truncated_chr5:148152066-148152089_20	TAGAGGACTGTTACCTTAATNGG	TAGAGGACTGTTACCTTAATNGG	0.0609998	0.0639205	0.0909877	0.356897	0.359218	0.387417
chr5	35346651	35346674	chr5:35346651-35346674	7	-	chr5:[35346661,35346662)/.	chr5	35346655	35346662	cttggggctcctcatggaggtaacagtcctctgcataaatt	CAGAGGACTGTTACCTCCATGAG	4	23	NA	NA	NA	CRL1615_mouse_sgRNA_rep1_truncated.bam	CRL1615_mouse_sgRNA_rep1_truncated	CRL1615_mouse_sgRNA_rep1_truncated	CRL1615_mouse_sgRNA_rep1_truncated_CRL1615_mouse_sgRNA_rep1_truncated_chr5:35346651-35346674_7	TAGAGGACTGTTACCTTAATNGG	TAGAGGACTGTTACCTTAATNGG	0.110491	0.20141	0.125608	0.356897	0.359218	0.387417
chr5	4500376	4500399	chr5:4500376-4500399	12	+	chr5:[4500392,4500394)/.	chr5	4500392	4500394	TTTGAAAAGAACTGTTACTTTAATTAGCTTTGAAAATTGGAA	AAAAGAACTGTTACTTTAATTAG	5	23	NA	NA	NA	CRL1615_mouse_sgRNA_rep1_truncated.bam	CRL1615_mouse_sgRNA_rep1_truncated	CRL1615_mouse_sgRNA_rep1_truncated	CRL1615_mouse_sgRNA_rep1_truncated_CRL1615_mouse_sgRNA_rep1_truncated_chr5:4500376-4500399_12	TAGAGGACTGTTACCTTAATNGG	TAGAGGACTGTTACCTTAATNGG	0.134101	0.134812	0.173315	0.356897	0.359218	0.387417
chr5	45430367	45430390	chr5:45430367-45430390	18	+	chr5:[45430385,45430387)/.	chr5	45430385	45430387	catggtggactgctaccttaataatagggtctcccaacaCGT	TGGTGGACTGCTACCTTAATAAT	5	23	NA	NA	NA	CRL1615_mouse_sgRNA_rep1_truncated.bam	CRL1615_mouse_sgRNA_rep1_truncated	CRL1615_mouse_sgRNA_rep1_truncated	CRL1615_mouse_sgRNA_rep1_truncated_CRL1615_mouse_sgRNA_rep1_truncated_chr5:45430367-45430390_18	TAGAGGACTGTTACCTTAATNGG	TAGAGGACTGTTACCTTAATNGG	0.0747935	0.0769835	0.106903	0.356897	0.359218	0.387417
chr5	51911497	51911520	chr5:51911497-51911520	10	+	chr5:[51911509,51911512)/.	chr5	51911509	51911512	GGCAGGCTTTGAGGACTGTTACCATGAGTCCCCTTATGGATAG	TTGAGGACTGTTACCATGAGTCC	6	23	NA	NA	NA	CRL1615_mouse_sgRNA_rep1_truncated.bam	CRL1615_mouse_sgRNA_rep1_truncated	CRL1615_mouse_sgRNA_rep1_truncated	CRL1615_mouse_sgRNA_rep1_truncated_CRL1615_mouse_sgRNA_rep1_truncated_chr5:51911497-51911520_10	TAGAGGACTGTTACCTTAATNGG	TAGAGGACTGTTACCTTAATNGG	0.163178	0.163468	0.204493	0.356897	0.359218	0.387417
chr5	58227427	58227450	chr5:58227427-58227450	14	-	chr5:[58227433,58227435)/.	chr5	58227433	58227435	gtggggaaaccctgctaattaaggtcacagtctaccattact	TGGTAGACTGTGACCTTAATTAG	5	23	Pcdh7	>4kb	No	CRL1615_mouse_sgRNA_rep1_truncated.bam	CRL1615_mouse_sgRNA_rep1_truncated	CRL1615_mouse_sgRNA_rep1_truncated	CRL1615_mouse_sgRNA_rep1_truncated_CRL1615_mouse_sgRNA_rep1_truncated_chr5:58227427-58227450_14	TAGAGGACTGTTACCTTAATNGG	TAGAGGACTGTTACCTTAATNGG	0.110491	0.111558	0.125608	0.356897	0.359218	0.387417
chr5	68925994	68926016	chr5:68925994-68926016	194	-	chr5:[68925999,68926001)/.	chr5	68925999	68926001	GTTTTGGTCTTGGGACCAATTAAGTAGCAGAACTCTACATGA	TAGAGTTCTGCTAC-TTAATTGG	4	22	Kcdt8	>4kb	No	CRL1615_mouse_sgRNA_rep1_truncated.bam	CRL1615_mouse_sgRNA_rep1_truncated	CRL1615_mouse_sgRNA_rep1_truncated	CRL1615_mouse_sgRNA_rep1_truncated_CRL1615_mouse_sgRNA_rep1_truncated_chr5:68925994-68926016_194	TAGAGGACTGTTACCTTAATNGG	TAGAGGACTGTTACCTTAATNGG	0.000319795	0.00109499	0.00756578	0.356897	0.359218	0.387417
chr5	71479750	71479772	chr5:71479750-71479772	30	+	chr5:[71479765,71479767)/.	chr5	71479765	71479767	GAGTTTAGTGGAATGTTACTTACTGGGGTGAACATGCATATG	TAGTGGAATGTTAC-TTACTGGG	4	22	Cox7b2	>4kb	No	CRL1615_mouse_sgRNA_rep1_truncated.bam	CRL1615_mouse_sgRNA_rep1_truncated	CRL1615_mouse_sgRNA_rep1_truncated	CRL1615_mouse_sgRNA_rep1_truncated_CRL1615_mouse_sgRNA_rep1_truncated_chr5:71479750-71479772_30	TAGAGGACTGTTACCTTAATNGG	TAGAGGACTGTTACCTTAATNGG	0.0207522	0.0242983	0.0415935	0.356897	0.359218	0.387417
chr5	76704948	76704971	chr5:76704948-76704971	122	+	chr5:[76704959,76704965)/.	chr5	76704959	76704965	TCTCCACTCAGGAGGACTGGTACCTAATTGGAGGAAGTGGGTGGGT	AGGAGGACTGGTACCTAATTGGA	6	23	NA	NA	NA	CRL1615_mouse_sgRNA_rep1_truncated.bam	CRL1615_mouse_sgRNA_rep1_truncated	CRL1615_mouse_sgRNA_rep1_truncated	CRL1615_mouse_sgRNA_rep1_truncated_CRL1615_mouse_sgRNA_rep1_truncated_chr5:76704948-76704971_122	TAGAGGACTGTTACCTTAATNGG	TAGAGGACTGTTACCTTAATNGG	0.000876399	0.001433	0.00880043	0.356897	0.359218	0.387417
chr5	91670965	91670988	chr5:91670965-91670988	6	+	chr5:[91670983,91670984)/.	chr5	91670976	91670984	ttttgaggactgttacctcactcaggatgatattctcaaga	TTGAGGACTGTTACCTCACTCAG	4	23	NA	NA	NA	CRL1615_mouse_sgRNA_rep1_truncated.bam	CRL1615_mouse_sgRNA_rep1_truncated	CRL1615_mouse_sgRNA_rep1_truncated	CRL1615_mouse_sgRNA_rep1_truncated_CRL1615_mouse_sgRNA_rep1_truncated_chr5:91670965-91670988_6	TAGAGGACTGTTACCTTAATNGG	TAGAGGACTGTTACCTTAATNGG	0.134101	0.239852	0.173315	0.356897	0.359218	0.387417
chr5	92197045	92197068	chr5:92197045-92197068	6	+	chr5:[92197060,92197062)/.	chr5	92197060	92197062	ggtcattatggactttgaccttaattagcagagtgttctcat	TTATGGACTTTGACCTTAATTAG	6	23	Uso1	>4kb	No	CRL1615_mouse_sgRNA_rep1_truncated.bam	CRL1615_mouse_sgRNA_rep1_truncated	CRL1615_mouse_sgRNA_rep1_truncated	CRL1615_mouse_sgRNA_rep1_truncated_CRL1615_mouse_sgRNA_rep1_truncated_chr5:92197045-92197068_6	TAGAGGACTGTTACCTTAATNGG	TAGAGGACTGTTACCTTAATNGG	0.239409	0.239852	0.282871	0.356897	0.359218	0.387417
chr6	103134924	103134947	chr6:103134924-103134947	8	+	chr6:[103134940,103134942)/.	chr6	103134940	103134942	cagactaaggactcttgccttagtgggaaccacccagggacc	CTAAGGACTCTTGCCTTAGTGGG	6	23	NA	NA	NA	CRL1615_mouse_sgRNA_rep1_truncated.bam	CRL1615_mouse_sgRNA_rep1_truncated	CRL1615_mouse_sgRNA_rep1_truncated	CRL1615_mouse_sgRNA_rep1_truncated_CRL1615_mouse_sgRNA_rep1_truncated_chr6:103134924-103134947_8	TAGAGGACTGTTACCTTAATNGG	TAGAGGACTGTTACCTTAATNGG	0.198172	0.198499	0.240909	0.356897	0.359218	0.387417
chr6	110989182	110989205	chr6:110989182-110989205	6	-	chr6:[110989187,110989189)/.	chr6	110989187	110989189	cttatacaatatattctgattaaggttacacccctcccccaa	GGGAGGGGTGTAACCTTAATCAG	6	23	NA	NA	NA	CRL1615_mouse_sgRNA_rep1_truncated.bam	CRL1615_mouse_sgRNA_rep1_truncated	CRL1615_mouse_sgRNA_rep1_truncated	CRL1615_mouse_sgRNA_rep1_truncated_CRL1615_mouse_sgRNA_rep1_truncated_chr6:110989182-110989205_6	TAGAGGACTGTTACCTTAATNGG	TAGAGGACTGTTACCTTAATNGG	0.239409	0.239852	0.240909	0.356897	0.359218	0.387417
chr6	126604221	126604244	chr6:126604221-126604244	8	-	chr6:[126604225,126604227)/.	chr6	126604225	126604227	GCTTGTATGTATGTCCCTAATTAAGATGAGAGTCCTTGATGC	TCAAGGACTCTCATCTTAATTAG	6	23	NA	NA	NA	CRL1615_mouse_sgRNA_rep1_truncated.bam	CRL1615_mouse_sgRNA_rep1_truncated	CRL1615_mouse_sgRNA_rep1_truncated	CRL1615_mouse_sgRNA_rep1_truncated_CRL1615_mouse_sgRNA_rep1_truncated_chr6:126604221-126604244_8	TAGAGGACTGTTACCTTAATNGG	TAGAGGACTGTTACCTTAATNGG	0.198172	0.198499	0.240909	0.356897	0.359218	0.387417
chr6	149219195	149219217	chr6:149219195-149219217	16	-	chr6:[149219202,149219204)/.	chr6	149219202	149219204	taagagagaacaaaccattaagtagcagtcctccatggtttc	TGGAGGACTGCTAC-TTAATGGT	4	22	NA	NA	NA	CRL1615_mouse_sgRNA_rep1_truncated.bam	CRL1615_mouse_sgRNA_rep1_truncated	CRL1615_mouse_sgRNA_rep1_truncated	CRL1615_mouse_sgRNA_rep1_truncated_CRL1615_mouse_sgRNA_rep1_truncated_chr6:149219195-149219217_16	TAGAGGACTGTTACCTTAATNGG	TAGAGGACTGTTACCTTAATNGG	0.0913641	0.0928963	0.125608	0.356897	0.359218	0.387417
chr6	35531051	35531074	chr6:35531051-35531074	12	+	chr6:[35531067,35531069)/.	chr6	35531067	35531069	AGGTAAGAGCAATGTGACATTAATTGGAAATACAAAGATAAT	AAGAGCAATGTGACATTAATTGG	5	23	Mtpn	>4kb	No	CRL1615_mouse_sgRNA_rep1_truncated.bam	CRL1615_mouse_sgRNA_rep1_truncated	CRL1615_mouse_sgRNA_rep1_truncated	CRL1615_mouse_sgRNA_rep1_truncated_CRL1615_mouse_sgRNA_rep1_truncated_chr6:35531051-35531074_12	TAGAGGACTGTTACCTTAATNGG	TAGAGGACTGTTACCTTAATNGG	0.134101	0.134812	0.173315	0.356897	0.359218	0.387417
chr6	40500559	40500582	chr6:40500559-40500582	84	+	chr6:[40500571,40500576)/.	chr6	40500571	40500576	aggagctgaaggggactgtaaccttataggaggaacaacagtatc	AAGGGGACTGTAACCTTATAGGA	6	23	NA	NA	NA	CRL1615_mouse_sgRNA_rep1_truncated.bam	CRL1615_mouse_sgRNA_rep1_truncated	CRL1615_mouse_sgRNA_rep1_truncated	CRL1615_mouse_sgRNA_rep1_truncated_CRL1615_mouse_sgRNA_rep1_truncated_chr6:40500559-40500582_84	TAGAGGACTGTTACCTTAATNGG	TAGAGGACTGTTACCTTAATNGG	0.000939144	0.00179733	0.0100553	0.356897	0.359218	0.387417
chr6	57247490	57247512	chr6:57247490-57247512	30	-	chr6:[57247495,57247500)/.	chr6	57247495	57247500	atccaggggaaacaacccagtaagtaacatccctctatggcctct	TAGAGGGATGTTAC-TTACTGGG	4	22	Vmn1r14	>4kb	No	CRL1615_mouse_sgRNA_rep1_truncated.bam	CRL1615_mouse_sgRNA_rep1_truncated	CRL1615_mouse_sgRNA_rep1_truncated	CRL1615_mouse_sgRNA_rep1_truncated_CRL1615_mouse_sgRNA_rep1_truncated_chr6:57247490-57247512_30	TAGAGGACTGTTACCTTAATNGG	TAGAGGACTGTTACCTTAATNGG	0.0207522	0.0242983	0.0415935	0.356897	0.359218	0.387417
chr6	67757309	67757332	chr6:67757309-67757332	50	+	chr6:[67757321,67757326)/.	chr6	67757321	67757326	aggaggtaaagaggtctgtaaccttataggagggacaacaatatg	AAGAGGTCTGTAACCTTATAGGA	6	23	NA	NA	NA	CRL1615_mouse_sgRNA_rep1_truncated.bam	CRL1615_mouse_sgRNA_rep1_truncated	CRL1615_mouse_sgRNA_rep1_truncated	CRL1615_mouse_sgRNA_rep1_truncated_CRL1615_mouse_sgRNA_rep1_truncated_chr6:67757309-67757332_50	TAGAGGACTGTTACCTTAATNGG	TAGAGGACTGTTACCTTAATNGG	0.00412697	0.00499123	0.0136237	0.356897	0.359218	0.387417
chr6	97971809	97971832	chr6:97971809-97971832	36	-	chr6:[97971814,97971817)/.	chr6	97971814	97971817	ACTCTCTTAATGAGTCCTATTAAGGTAACAGTACCAgggccaa	CCTGGTACTGTTACCTTAATAGG	5	23	Mitf	>4kb	No	CRL1615_mouse_sgRNA_rep1_truncated.bam	CRL1615_mouse_sgRNA_rep1_truncated	CRL1615_mouse_sgRNA_rep1_truncated	CRL1615_mouse_sgRNA_rep1_truncated_CRL1615_mouse_sgRNA_rep1_truncated_chr6:97971809-97971832_36	TAGAGGACTGTTACCTTAATNGG	TAGAGGACTGTTACCTTAATNGG	0.0108123	0.0139333	0.0277776	0.356897	0.359218	0.387417
chr7	120692010	120692033	chr7:120692010-120692033	6	+	chr7:[120692025,120692028)/.	chr7	120692025	120692028	GTTGTAGGAGGACTGCTACCTACAGAGGTTGGTatttttttga	AGGAGGACTGCTACCTACAGAGG	6	23	NA	NA	NA	CRL1615_mouse_sgRNA_rep1_truncated.bam	CRL1615_mouse_sgRNA_rep1_truncated	CRL1615_mouse_sgRNA_rep1_truncated	CRL1615_mouse_sgRNA_rep1_truncated_CRL1615_mouse_sgRNA_rep1_truncated_chr7:120692010-120692033_6	TAGAGGACTGTTACCTTAATNGG	TAGAGGACTGTTACCTTAATNGG	0.239409	0.239852	0.282871	0.356897	0.359218	0.387417
chr7	122027204	122027227	chr7:122027204-122027227	14	+	chr7:[122027220,122027222)/.	chr7	122027220	122027222	aaaaattgggactattaccttaaatggccatatctaatattt	ATTGGGACTATTACCTTAAATGG	6	23	Gga2	>4kb	No	CRL1615_mouse_sgRNA_rep1_truncated.bam	CRL1615_mouse_sgRNA_rep1_truncated	CRL1615_mouse_sgRNA_rep1_truncated	CRL1615_mouse_sgRNA_rep1_truncated_CRL1615_mouse_sgRNA_rep1_truncated_chr7:122027204-122027227_14	TAGAGGACTGTTACCTTAATNGG	TAGAGGACTGTTACCTTAATNGG	0.110491	0.111558	0.147099	0.356897	0.359218	0.387417
chr7	139371988	139372011	chr7:139371988-139372011	6	-	chr7:[139371993,139371995)/.	chr7	139371993	139371995	GGTTGAACGGCTGCCCCCACTTGGGTGACAGTCCTTTTTACC	AAAAGGACTGTCACCCAAGTGGG	6	23	NA	NA	NA	CRL1615_mouse_sgRNA_rep1_truncated.bam	CRL1615_mouse_sgRNA_rep1_truncated	CRL1615_mouse_sgRNA_rep1_truncated	CRL1615_mouse_sgRNA_rep1_truncated_CRL1615_mouse_sgRNA_rep1_truncated_chr7:139371988-139372011_6	TAGAGGACTGTTACCTTAATNGG	TAGAGGACTGTTACCTTAATNGG	0.239409	0.239852	0.282871	0.356897	0.359218	0.387417
chr7	52691193	52691216	chr7:52691193-52691216	10	-	chr7:[52691198,52691200)/.	chr7	52691198	52691200	ACATCtgggaccctactaattaaggttacagtctatttttct	AAATAGACTGTAACCTTAATTAG	6	23	Gm22444	>4kb	No	CRL1615_mouse_sgRNA_rep1_truncated.bam	CRL1615_mouse_sgRNA_rep1_truncated	CRL1615_mouse_sgRNA_rep1_truncated	CRL1615_mouse_sgRNA_rep1_truncated_CRL1615_mouse_sgRNA_rep1_truncated_chr7:52691193-52691216_10	TAGAGGACTGTTACCTTAATNGG	TAGAGGACTGTTACCTTAATNGG	0.163178	0.163468	0.204493	0.356897	0.359218	0.387417
chr7	61450268	61450291	chr7:61450268-61450291	164	-	chr7:[61450274,61450279)/.	chr7	61450274	61450279	TTATTATTTCCCTTCCCAATTAGGTAACAGTCCCTAACCATATGA	TTAGGGACTGTTACCTAATTGGG	5	23	B230209E15Rik	>4kb	No	CRL1615_mouse_sgRNA_rep1_truncated.bam	CRL1615_mouse_sgRNA_rep1_truncated	CRL1615_mouse_sgRNA_rep1_truncated	CRL1615_mouse_sgRNA_rep1_truncated_CRL1615_mouse_sgRNA_rep1_truncated_chr7:61450268-61450291_164	TAGAGGACTGTTACCTTAATNGG	TAGAGGACTGTTACCTTAATNGG	0.000420996	0.00122048	0.00804142	0.356897	0.359218	0.387417
chr7	62479357	62479380	chr7:62479357-62479380	54	-	chr7:[62479362,62479364)/.	chr7	62479362	62479364	ctgttggttaaccttgctattaaggtaacagtaccctaatga	TAGGGTACTGTTACCTTAATAGC	3	23	Peg12	>4kb	No	CRL1615_mouse_sgRNA_rep1_truncated.bam	CRL1615_mouse_sgRNA_rep1_truncated	CRL1615_mouse_sgRNA_rep1_truncated	CRL1615_mouse_sgRNA_rep1_truncated_CRL1615_mouse_sgRNA_rep1_truncated_chr7:62479357-62479380_54	TAGAGGACTGTTACCTTAATNGG	TAGAGGACTGTTACCTTAATNGG	0.00224666	0.00394481	0.0136237	0.356897	0.359218	0.387417
chr7	63333898	63333921	chr7:63333898-63333921	14	-	chr7:[63333903,63333905)/.	chr7	63333903	63333905	aatgggacattgatgccaaataaggtaattctctactacata	TAGTAGAGAATTACCTTATTTGG	6	23	4930554H23Rik	>4kb	No	CRL1615_mouse_sgRNA_rep1_truncated.bam	CRL1615_mouse_sgRNA_rep1_truncated	CRL1615_mouse_sgRNA_rep1_truncated	CRL1615_mouse_sgRNA_rep1_truncated_CRL1615_mouse_sgRNA_rep1_truncated_chr7:63333898-63333921_14	TAGAGGACTGTTACCTTAATNGG	TAGAGGACTGTTACCTTAATNGG	0.110491	0.111558	0.147099	0.356897	0.359218	0.387417
chr8	103324284	103324307	chr8:103324284-103324307	6	+	chr8:[103324301,103324303)/.	chr8	103324301	103324303	TAAGAGGTGACTGTAACCTTTAATGGGAAAATGTAATACTTA	GAGGTGACTGTAACCTTTAATGG	6	23	Gm32531	>4kb	No	CRL1615_mouse_sgRNA_rep1_truncated.bam	CRL1615_mouse_sgRNA_rep1_truncated	CRL1615_mouse_sgRNA_rep1_truncated	CRL1615_mouse_sgRNA_rep1_truncated_CRL1615_mouse_sgRNA_rep1_truncated_chr8:103324284-103324307_6	TAGAGGACTGTTACCTTAATNGG	TAGAGGACTGTTACCTTAATNGG	0.239409	0.239852	0.282871	0.356897	0.359218	0.387417
chr8	13187787	13187810	chr8:13187787-13187810	8	+	chr8:[13187803,13187805)/.	chr8	13187803	13187805	CACCGAGAGGATTCTCTCCCTAATGGGCGACGGTGCCAGGGT	GAGAGGATTCTCTCCCTAATGGG	6	23	NA	NA	NA	CRL1615_mouse_sgRNA_rep1_truncated.bam	CRL1615_mouse_sgRNA_rep1_truncated	CRL1615_mouse_sgRNA_rep1_truncated	CRL1615_mouse_sgRNA_rep1_truncated_CRL1615_mouse_sgRNA_rep1_truncated_chr8:13187787-13187810_8	TAGAGGACTGTTACCTTAATNGG	TAGAGGACTGTTACCTTAATNGG	0.198172	0.198499	0.240909	0.356897	0.359218	0.387417
chr8	29278653	29278676	chr8:29278653-29278676	22	+	chr8:[29278665,29278670)/.	chr8	29278665	29278670	AGGTATAATAGAGTCCTGTAACCTTATTGGCCCTTTAACTGTGAC	TAGAGTCCTGTAACCTTATTGGC	5	23	NA	NA	NA	CRL1615_mouse_sgRNA_rep1_truncated.bam	CRL1615_mouse_sgRNA_rep1_truncated	CRL1615_mouse_sgRNA_rep1_truncated	CRL1615_mouse_sgRNA_rep1_truncated_CRL1615_mouse_sgRNA_rep1_truncated_chr8:29278653-29278676_22	TAGAGGACTGTTACCTTAATNGG	TAGAGGACTGTTACCTTAATNGG	0.110491	0.0528349	0.0774976	0.356897	0.359218	0.387417
chr8	32053915	32053937	chr8:32053915-32053937	54	-	chr8:[32053920,32053925)/.	chr8	32053920	32053925	GGATTCTCTTAGGGACCTATTAAGTAAGAATCCTTTAATCCACAG	TAAAGGATTCTTAC-TTAATAGG	4	22	Nrg1	>4kb	No	CRL1615_mouse_sgRNA_rep1_truncated.bam	CRL1615_mouse_sgRNA_rep1_truncated	CRL1615_mouse_sgRNA_rep1_truncated	CRL1615_mouse_sgRNA_rep1_truncated_CRL1615_mouse_sgRNA_rep1_truncated_chr8:32053915-32053937_54	TAGAGGACTGTTACCTTAATNGG	TAGAGGACTGTTACCTTAATNGG	0.00224666	0.00394481	0.0136237	0.356897	0.359218	0.387417
chr8	34448485	34448508	chr8:34448485-34448508	8	+	chr8:[34448501,34448503)/.	chr8	34448501	34448503	CAtaatgttgactgtcaccttaacaggctccagagtcacagg	ATGTTGACTGTCACCTTAACAGG	6	23	Gm45349	>4kb	No	CRL1615_mouse_sgRNA_rep1_truncated.bam	CRL1615_mouse_sgRNA_rep1_truncated	CRL1615_mouse_sgRNA_rep1_truncated	CRL1615_mouse_sgRNA_rep1_truncated_CRL1615_mouse_sgRNA_rep1_truncated_chr8:34448485-34448508_8	TAGAGGACTGTTACCTTAATNGG	TAGAGGACTGTTACCTTAATNGG	0.198172	0.198499	0.240909	0.356897	0.359218	0.387417
chr8	4438096	4438118	chr8:4438096-4438118	128	-	chr8:[4438101,4438105)/.	chr8	4438101	4438105	atccatttgcaataacctattaagtataagtcctcaagaattaa	TTGAGGACTTATAC-TTAATAGG	4	22	Ccl25	>4kb	No	CRL1615_mouse_sgRNA_rep1_truncated.bam	CRL1615_mouse_sgRNA_rep1_truncated	CRL1615_mouse_sgRNA_rep1_truncated	CRL1615_mouse_sgRNA_rep1_truncated_CRL1615_mouse_sgRNA_rep1_truncated_chr8:4438096-4438118_128	TAGAGGACTGTTACCTTAATNGG	TAGAGGACTGTTACCTTAATNGG	0.000481716	0.00140264	0.0086972	0.356897	0.359218	0.387417
chr8	5536287	5536310	chr8:5536287-5536310	18	+	chr8:[5536302,5536304)/.	chr8	5536302	5536304	ACTGTCACAGGAATGTCACCTCAATTGGGTATAACTCCCACC	CACAGGAATGTCACCTCAATTGG	5	23	Gm44693	>4kb	No	CRL1615_mouse_sgRNA_rep1_truncated.bam	CRL1615_mouse_sgRNA_rep1_truncated	CRL1615_mouse_sgRNA_rep1_truncated	CRL1615_mouse_sgRNA_rep1_truncated_CRL1615_mouse_sgRNA_rep1_truncated_chr8:5536287-5536310_18	TAGAGGACTGTTACCTTAATNGG	TAGAGGACTGTTACCTTAATNGG	0.0747935	0.0769835	0.106903	0.356897	0.359218	0.387417
chr8	63323691	63323714	chr8:63323691-63323714	14	+	chr8:[63323703,63323705)/.	chr8	63323703	63323705	tttaaaaaaatagggctgttaccttaaatggacatagcattt	AATAGGGCTGTTACCTTAAATGG	4	23	Spock3	>4kb	No	CRL1615_mouse_sgRNA_rep1_truncated.bam	CRL1615_mouse_sgRNA_rep1_truncated	CRL1615_mouse_sgRNA_rep1_truncated	CRL1615_mouse_sgRNA_rep1_truncated_CRL1615_mouse_sgRNA_rep1_truncated_chr8:63323691-63323714_14	TAGAGGACTGTTACCTTAATNGG	TAGAGGACTGTTACCTTAATNGG	0.110491	0.111558	0.147099	0.356897	0.359218	0.387417
chr8	64994548	64994571	chr8:64994548-64994571	8	-	chr8:[64994555,64994557)/.	chr8	64994555	64994557	gttggaaaaccctgctgttaaggtagcagtccaccatgtcca	TGGTGGACTGCTACCTTAACAGC	5	23	NA	NA	NA	CRL1615_mouse_sgRNA_rep1_truncated.bam	CRL1615_mouse_sgRNA_rep1_truncated	CRL1615_mouse_sgRNA_rep1_truncated	CRL1615_mouse_sgRNA_rep1_truncated_CRL1615_mouse_sgRNA_rep1_truncated_chr8:64994548-64994571_8	TAGAGGACTGTTACCTTAATNGG	TAGAGGACTGTTACCTTAATNGG	0.198172	0.198499	0.240909	0.356897	0.359218	0.387417
chr8	75288804	75288827	chr8:75288804-75288827	8	+	chr8:[75288820,75288822)/.	chr8	75288820	75288822	TCTTTATTAGAATGTTACCTTATTGGGACAAGATGTTGCTTT	TATTAGAATGTTACCTTATTGGG	5	23	Rasd2	>4kb	No	CRL1615_mouse_sgRNA_rep1_truncated.bam	CRL1615_mouse_sgRNA_rep1_truncated	CRL1615_mouse_sgRNA_rep1_truncated	CRL1615_mouse_sgRNA_rep1_truncated_CRL1615_mouse_sgRNA_rep1_truncated_chr8:75288804-75288827_8	TAGAGGACTGTTACCTTAATNGG	TAGAGGACTGTTACCTTAATNGG	0.198172	0.198499	0.240909	0.356897	0.359218	0.387417
chr8	79877358	79877381	chr8:79877358-79877381	8	-	chr8:[79877374,79877376)/.	chr8	79877374	79877376	cactcttataaaagaaacagtactgtaggtttatattttttt	TACAGTACTGTTTCTTTTATAAG	6	23	NA	NA	NA	CRL1615_mouse_sgRNA_rep1_truncated.bam	CRL1615_mouse_sgRNA_rep1_truncated	CRL1615_mouse_sgRNA_rep1_truncated	CRL1615_mouse_sgRNA_rep1_truncated_CRL1615_mouse_sgRNA_rep1_truncated_chr8:79877358-79877381_8	TAGAGGACTGTTACCTTAATNGG	TAGAGGACTGTTACCTTAATNGG	0.198172	0.198499	0.240909	0.356897	0.359218	0.387417
chr8	96648016	96648039	chr8:96648016-96648039	14	+	chr8:[96648025,96648027)/.	chr8	96648025	96648027	TCTGCTGCTTTTACAGCAATGTGACCTTGAGTGGGTTCAGCG	TACAGCAATGTGACCTTGAGTGG	6	23	NA	NA	NA	CRL1615_mouse_sgRNA_rep1_truncated.bam	CRL1615_mouse_sgRNA_rep1_truncated	CRL1615_mouse_sgRNA_rep1_truncated	CRL1615_mouse_sgRNA_rep1_truncated_CRL1615_mouse_sgRNA_rep1_truncated_chr8:96648016-96648039_14	TAGAGGACTGTTACCTTAATNGG	TAGAGGACTGTTACCTTAATNGG	0.110491	0.111558	0.147099	0.356897	0.359218	0.387417
chr9	101420437	101420460	chr9:101420437-101420460	6	+	chr9:[101420453,101420455)/.	chr9	101420453	101420455	cgagtaagcgactgtcaccttagtaggccagtataattcctt	TAAGCGACTGTCACCTTAGTAGG	5	23	Gm24638	>4kb	No	CRL1615_mouse_sgRNA_rep1_truncated.bam	CRL1615_mouse_sgRNA_rep1_truncated	CRL1615_mouse_sgRNA_rep1_truncated	CRL1615_mouse_sgRNA_rep1_truncated_CRL1615_mouse_sgRNA_rep1_truncated_chr9:101420437-101420460_6	TAGAGGACTGTTACCTTAATNGG	TAGAGGACTGTTACCTTAATNGG	0.239409	0.239852	0.282871	0.356897	0.359218	0.387417
chr9	111820513	111820536	chr9:111820513-111820536	8	+	chr9:[111820527,111820530)/.	chr9	111820527	111820530	ACTGATCAGAGACCTGGTCCCTTATTTGGGGAGTGGCTACTAC	CAGAGACCTGGTCCCTTATTTGG	6	23	Stac	>4kb	No	CRL1615_mouse_sgRNA_rep1_truncated.bam	CRL1615_mouse_sgRNA_rep1_truncated	CRL1615_mouse_sgRNA_rep1_truncated	CRL1615_mouse_sgRNA_rep1_truncated_CRL1615_mouse_sgRNA_rep1_truncated_chr9:111820513-111820536_8	TAGAGGACTGTTACCTTAATNGG	TAGAGGACTGTTACCTTAATNGG	0.198172	0.198499	0.240909	0.356897	0.359218	0.387417
chr9	30525276	30525299	chr9:30525276-30525299	36	+	chr9:[30525292,30525294)/.	chr9	30525292	30525294	AGTTGTTAGGACTGTCACCTCAAAGGGCAGCCCATGTGACCT	GTTAGGACTGTCACCTCAAAGGG	6	23	NA	NA	NA	CRL1615_mouse_sgRNA_rep1_truncated.bam	CRL1615_mouse_sgRNA_rep1_truncated	CRL1615_mouse_sgRNA_rep1_truncated	CRL1615_mouse_sgRNA_rep1_truncated_CRL1615_mouse_sgRNA_rep1_truncated_chr9:30525276-30525299_36	TAGAGGACTGTTACCTTAATNGG	TAGAGGACTGTTACCTTAATNGG	0.0108123	0.0139333	0.0277776	0.356897	0.359218	0.387417
chr9	40183202	40183224	chr9:40183202-40183224	96	-	chr9:[40183207,40183210)/.	chr9	40183207	40183210	GCAGCATCTGGCACTCCTATTAAGGATCACTCCTCTCAGCAGG	GAGAGGAGTGAT-CCTTAATAGG	4	22	Olfr986	>4kb	No	CRL1615_mouse_sgRNA_rep1_truncated.bam	CRL1615_mouse_sgRNA_rep1_truncated	CRL1615_mouse_sgRNA_rep1_truncated	CRL1615_mouse_sgRNA_rep1_truncated_CRL1615_mouse_sgRNA_rep1_truncated_chr9:40183202-40183224_96	TAGAGGACTGTTACCTTAATNGG	TAGAGGACTGTTACCTTAATNGG	0.000635541	0.00162326	0.00950276	0.356897	0.359218	0.387417
chr9	46253431	46253454	chr9:46253431-46253454	6	+	chr9:[46253447,46253449)/.	chr9	46253447	46253449	TTAACTGTAGACTGGTCCCTTAATTGGAGCCTCCACtagtag	CTGTAGACTGGTCCCTTAATTGG	6	23	Apoa4	>4kb	No	CRL1615_mouse_sgRNA_rep1_truncated.bam	CRL1615_mouse_sgRNA_rep1_truncated	CRL1615_mouse_sgRNA_rep1_truncated	CRL1615_mouse_sgRNA_rep1_truncated_CRL1615_mouse_sgRNA_rep1_truncated_chr9:46253431-46253454_6	TAGAGGACTGTTACCTTAATNGG	TAGAGGACTGTTACCTTAATNGG	0.239409	0.239852	0.282871	0.356897	0.359218	0.387417
chr9	86246851	86246874	chr9:86246851-86246874	8	-	chr9:[86246854,86246858)/.	chr9	86246854	86246858	ggaccaaatactactgccccattaaagtaacagcagtgaaatga	TTCACTGCTGTTACTTTAATGGG	6	23	NA	NA	NA	CRL1615_mouse_sgRNA_rep1_truncated.bam	CRL1615_mouse_sgRNA_rep1_truncated	CRL1615_mouse_sgRNA_rep1_truncated	CRL1615_mouse_sgRNA_rep1_truncated_CRL1615_mouse_sgRNA_rep1_truncated_chr9:86246851-86246874_8	TAGAGGACTGTTACCTTAATNGG	TAGAGGACTGTTACCTTAATNGG	0.198172	0.198499	0.240909	0.356897	0.359218	0.387417
chr9	91193366	91193389	chr9:91193366-91193389	46	-	chr9:[91193372,91193374)/.	chr9	91193372	91193374	GTAGAAGCTAATGCTCCCATAAGGTAACATTGCTCTCGCTCC	GAGAGCAATGTTACCTTATGGGA	6	23	NA	NA	NA	CRL1615_mouse_sgRNA_rep1_truncated.bam	CRL1615_mouse_sgRNA_rep1_truncated	CRL1615_mouse_sgRNA_rep1_truncated	CRL1615_mouse_sgRNA_rep1_truncated_CRL1615_mouse_sgRNA_rep1_truncated_chr9:91193366-91193389_46	TAGAGGACTGTTACCTTAATNGG	TAGAGGACTGTTACCTTAATNGG	0.0029915	0.00629267	0.0150729	0.356897	0.359218	0.387417
chr9	98128625	98128648	chr9:98128625-98128648	32	+	chr9:[98128642,98128644)/.	chr9	98128642	98128644	AGAGTCAGGACTGTCTCCTTAATGTGGTGGGAGTTGTCTTGA	GTCAGGACTGTCTCCTTAATGTG	6	23	2610303G11Rik	>4kb	No	CRL1615_mouse_sgRNA_rep1_truncated.bam	CRL1615_mouse_sgRNA_rep1_truncated	CRL1615_mouse_sgRNA_rep1_truncated	CRL1615_mouse_sgRNA_rep1_truncated_CRL1615_mouse_sgRNA_rep1_truncated_chr9:98128625-98128648_32	TAGAGGACTGTTACCTTAATNGG	TAGAGGACTGTTACCTTAATNGG	0.0167103	0.020141	0.0315564	0.356897	0.359218	0.387417
chrX	13435255	13435278	chrX:13435255-13435278	10	+	chrX:[13435270,13435272)/.	chrX	13435270	13435272	CCAATGACAGGACTGTTACCTTATTAGTGGGCATTACCTTAT	GACAGGACTGTTACCTTATTAGT	4	23	Nyx	>4kb	No	CRL1615_mouse_sgRNA_rep1_truncated.bam	CRL1615_mouse_sgRNA_rep1_truncated	CRL1615_mouse_sgRNA_rep1_truncated	CRL1615_mouse_sgRNA_rep1_truncated_CRL1615_mouse_sgRNA_rep1_truncated_chrX:13435255-13435278_10	TAGAGGACTGTTACCTTAATNGG	TAGAGGACTGTTACCTTAATNGG	0.163178	0.163468	0.204493	0.356897	0.359218	0.387417
chrX	135938049	135938072	chrX:135938049-135938072	30	-	chrX:[135938054,135938060)/.	chrX	135938054	135938060	ctgttcgagaaccctgctattaaggtaacagtcccctttgtctgga	AAGGGGACTGTTACCTTAATAGC	3	23	Bhlhb9	>4kb	No	CRL1615_mouse_sgRNA_rep1_truncated.bam	CRL1615_mouse_sgRNA_rep1_truncated	CRL1615_mouse_sgRNA_rep1_truncated	CRL1615_mouse_sgRNA_rep1_truncated_CRL1615_mouse_sgRNA_rep1_truncated_chrX:135938049-135938072_30	TAGAGGACTGTTACCTTAATNGG	TAGAGGACTGTTACCTTAATNGG	0.0320969	0.0242983	0.0415935	0.356897	0.359218	0.387417
chrX	155446149	155446172	chrX:155446149-155446172	12	+	chrX:[155446165,155446167)/.	chrX	155446165	155446167	gagaatgaagacttttaacttaaagggccagcaaatatgttc	ATGAAGACTTTTAACTTAAAGGG	6	23	NA	NA	NA	CRL1615_mouse_sgRNA_rep1_truncated.bam	CRL1615_mouse_sgRNA_rep1_truncated	CRL1615_mouse_sgRNA_rep1_truncated	CRL1615_mouse_sgRNA_rep1_truncated_CRL1615_mouse_sgRNA_rep1_truncated_chrX:155446149-155446172_12	TAGAGGACTGTTACCTTAATNGG	TAGAGGACTGTTACCTTAATNGG	0.134101	0.134812	0.173315	0.356897	0.359218	0.387417
chrX	155895568	155895591	chrX:155895568-155895591	12	+	chrX:[155895584,155895586)/.	chrX	155895584	155895586	gatatagtagactgtgaccttaattagcagggtttccccaca	TAGTAGACTGTGACCTTAATTAG	4	23	Gm15155	>4kb	No	CRL1615_mouse_sgRNA_rep1_truncated.bam	CRL1615_mouse_sgRNA_rep1_truncated	CRL1615_mouse_sgRNA_rep1_truncated	CRL1615_mouse_sgRNA_rep1_truncated_CRL1615_mouse_sgRNA_rep1_truncated_chrX:155895568-155895591_12	TAGAGGACTGTTACCTTAATNGG	TAGAGGACTGTTACCTTAATNGG	0.134101	0.134812	0.173315	0.356897	0.359218	0.387417
chrX	45631298	45631321	chrX:45631298-45631321	16	+	chrX:[45631313,45631316)/.	chrX	45631313	45631316	agacatagtggactgctaccttaatagcagggtctaccaaTGG	TAGTGGACTGCTACCTTAATAGC	3	23	Gm25078	>4kb	No	CRL1615_mouse_sgRNA_rep1_truncated.bam	CRL1615_mouse_sgRNA_rep1_truncated	CRL1615_mouse_sgRNA_rep1_truncated	CRL1615_mouse_sgRNA_rep1_truncated_CRL1615_mouse_sgRNA_rep1_truncated_chrX:45631298-45631321_16	TAGAGGACTGTTACCTTAATNGG	TAGAGGACTGTTACCTTAATNGG	0.0913641	0.0928963	0.125608	0.356897	0.359218	0.387417
chrX	46062627	46062650	chrX:46062627-46062650	18	-	chrX:[46062632,46062634)/.	chrX	46062632	46062634	gtactgtgctattgtcccattaaggtaactgtcatgcttctg	AGCATGACAGTTACCTTAATGGG	5	23	4930515L19Rik	>4kb	No	CRL1615_mouse_sgRNA_rep1_truncated.bam	CRL1615_mouse_sgRNA_rep1_truncated	CRL1615_mouse_sgRNA_rep1_truncated	CRL1615_mouse_sgRNA_rep1_truncated_CRL1615_mouse_sgRNA_rep1_truncated_chrX:46062627-46062650_18	TAGAGGACTGTTACCTTAATNGG	TAGAGGACTGTTACCTTAATNGG	0.0747935	0.0769835	0.106903	0.356897	0.359218	0.387417
chrX	76301998	76302020	chrX:76301998-76302020	60	+	chrX:[76302013,76302015)/.	chrX	76302013	76302015	GCTTACAGAGGACAGCACCTTAATGGGCGACTGACTGGGGAC	CAGAGGACAGC-ACCTTAATGGG	4	22	Cldn34b3	>4kb	No	CRL1615_mouse_sgRNA_rep1_truncated.bam	CRL1615_mouse_sgRNA_rep1_truncated	CRL1615_mouse_sgRNA_rep1_truncated	CRL1615_mouse_sgRNA_rep1_truncated_CRL1615_mouse_sgRNA_rep1_truncated_chrX:76301998-76302020_60	TAGAGGACTGTTACCTTAATNGG	TAGAGGACTGTTACCTTAATNGG	0.00152206	0.00304412	0.0121866	0.356897	0.359218	0.387417
chrX	83220894	83220916	chrX:83220894-83220916	28	-	chrX:[83220899,83220901)/.	chrX	83220899	83220901	CCTCTCAGATGGCTCCCCATTCAGGAACATTCCTTTAATCTC	TAAAGGAATGTT-CCTGAATGGG	4	22	NA	NA	NA	CRL1615_mouse_sgRNA_rep1_truncated.bam	CRL1615_mouse_sgRNA_rep1_truncated	CRL1615_mouse_sgRNA_rep1_truncated	CRL1615_mouse_sgRNA_rep1_truncated_CRL1615_mouse_sgRNA_rep1_truncated_chrX:83220894-83220916_28	TAGAGGACTGTTACCTTAATNGG	TAGAGGACTGTTACCTTAATNGG	0.0257475	0.0294596	0.0483781	0.356897	0.359218	0.387417
chrX	87944317	87944340	chrX:87944317-87944340	8	+	chrX:[87944336,87944338)/.	chrX	87944336	87944338	attgaggcctgtatcctaaaaaggaattaaaacctggcactg	TTGAGGCCTGTATCCTAAAAAGG	6	23	Il1rapl1	>4kb	No	CRL1615_mouse_sgRNA_rep1_truncated.bam	CRL1615_mouse_sgRNA_rep1_truncated	CRL1615_mouse_sgRNA_rep1_truncated	CRL1615_mouse_sgRNA_rep1_truncated_CRL1615_mouse_sgRNA_rep1_truncated_chrX:87944317-87944340_8	TAGAGGACTGTTACCTTAATNGG	TAGAGGACTGTTACCTTAATNGG	0.198172	0.198499	0.240909	0.356897	0.359218	0.387417
